# Supplementary material for: Research on state perception of scraper conveyor based on one-dimensional convolutional neural network
Source: PLoS One. 2024 Oct 18;19(10):e0312229. doi: 10.1371/journal.pone.0312229 (PMC11488722; doi:10.1371/journal.pone.0312229)
Supplement: S1 Data set — (XLS) [file pone.0312229.s001.xls]

## Sheet: Sheet1
Electric motor speed n1	Electric motor temperature T1	Electric motor current I1	Electric motor vibration V1	Reducer oil temperature T2	Reducer oil level L1	Cooling water flow rate Q1	Cooling water pressure P1	Tensioning cylinder pressure P2	Equipment Health Status Level
16	80	36	7	8	69	357	42	1135	Healthy
32	32	78	126	20	57	379	41	1128	Healthy
4	92	11	39	33	15	268	45	1127	Healthy
60	61	20	88	12	7	229	45	1131	Healthy
45	68	9	94	20	30	381	41	1135	Healthy
37	70	80	110	34	47	122	41	1134	Healthy
76	40	39	45	55	49	105	42	1128	Healthy
72	37	25	96	31	38	448	42	1128	Healthy
94	4	30	19	75	73	359	42	1126	Healthy
51	49	49	47	55	1	47	42	1126	Healthy
78	39	38	34	23	26	254	40	1134	Healthy
25	25	50	42	53	45	255	41	1133	Healthy
10	46	30	45	80	75	83	40	1130	Healthy
21	95	14	81	23	2	234	44	1134	Healthy
77	73	12	82	4	53	245	45	1125	Healthy
76	70	88	72	24	52	34	41	1126	Healthy
76	46	58	71	85	18	386	45	1134	Healthy
98	85	35	86	17	53	81	45	1135	Healthy
35	77	11	24	43	6	412	40	1134	Healthy
4	94	2	118	67	55	292	45	1132	Healthy
33	59	17	88	13	3	32	45	1133	Healthy
23	48	65	80	30	46	96	41	1134	Healthy
23	32	17	96	61	72	329	45	1135	Healthy
11	60	32	21	46	74	177	41	1127	Healthy
23	23	87	89	85	34	418	45	1132	Healthy
35	5	74	106	69	53	153	40	1127	Healthy
82	2	78	57	75	12	261	45	1129	Healthy
12	31	50	70	24	43	61	45	1126	Healthy
39	92	25	30	51	5	106	45	1134	Healthy
22	22	4	89	18	14	68	43	1126	Healthy
72	85	71	9	29	21	475	43	1127	Healthy
36	22	26	30	42	72	236	44	1126	Healthy
47	51	61	39	62	63	385	41	1131	Healthy
69	33	82	125	62	34	384	44	1134	Healthy
88	92	61	24	58	68	36	40	1135	Healthy
90	88	68	4	85	50	215	41	1127	Healthy
29	80	87	97	6	68	136	44	1129	Healthy
38	98	3	14	46	63	46	43	1128	Healthy
2	31	45	108	27	3	196	42	1130	Healthy
60	16	32	14	67	40	452	45	1125	Healthy
44	51	49	82	80	58	428	42	1126	Healthy
66	16	37	130	12	48	21	42	1128	Healthy
88	19	2	66	22	15	305	45	1131	Healthy
80	49	11	109	43	21	268	40	1135	Healthy
31	34	10	123	18	43	6	44	1127	Healthy
50	90	87	84	67	11	220	42	1131	Healthy
59	12	56	86	31	1	343	43	1130	Healthy
84	55	82	17	80	62	110	40	1129	Healthy
59	61	65	84	38	44	246	43	1128	Healthy
87	32	71	77	38	72	242	41	1125	Healthy
71	83	76	46	16	42	462	41	1127	Healthy
40	56	51	9	9	28	280	43	1128	Healthy
18	42	19	51	60	35	440	43	1128	Healthy
28	2	78	92	76	78	162	43	1128	Healthy
24	7	4	18	20	75	321	41	1131	Healthy
75	69	29	54	4	6	418	45	1129	Healthy
99	48	85	113	51	29	134	41	1126	Healthy
29	93	62	21	48	31	360	44	1129	Healthy
20	72	12	32	58	58	370	41	1126	Healthy
38	36	38	46	66	17	349	40	1134	Healthy
39	36	25	49	59	57	279	41	1133	Healthy
53	70	9	117	26	83	191	41	1132	Healthy
64	92	79	52	44	28	3	41	1133	Healthy
54	1	52	61	85	7	258	42	1131	Healthy
36	14	79	97	66	85	257	43	1126	Healthy
98	83	70	88	83	26	136	45	1132	Healthy
11	55	82	15	74	59	468	40	1126	Healthy
23	44	28	92	74	83	315	43	1127	Healthy
60	68	29	95	10	45	132	44	1127	Healthy
41	16	30	26	9	82	116	42	1125	Healthy
50	82	50	115	15	77	9	44	1128	Healthy
91	51	79	130	32	40	248	44	1125	Healthy
63	33	57	9	58	80	142	45	1130	Healthy
65	100	54	6	71	39	265	44	1125	Healthy
90	95	77	95	58	30	349	45	1130	Healthy
95	89	28	50	74	2	119	43	1131	Healthy
50	60	38	65	41	26	253	45	1131	Healthy
26	83	29	7	49	10	135	40	1133	Healthy
17	27	66	39	78	83	407	42	1135	Healthy
75	31	4	115	30	15	53	42	1135	Healthy
95	24	82	47	34	73	424	44	1132	Healthy
76	18	29	63	58	38	15	42	1130	Healthy
56	3	12	21	76	82	324	43	1132	Healthy
77	53	17	115	42	54	487	40	1132	Healthy
15	44	40	115	50	27	495	40	1128	Healthy
72	29	32	30	76	66	8	41	1131	Healthy
72	66	53	98	24	81	381	44	1134	Healthy
78	48	9	30	13	2	131	43	1128	Healthy
32	89	20	36	5	85	64	44	1127	Healthy
52	100	64	15	72	48	49	41	1131	Healthy
40	19	30	98	85	51	312	43	1129	Healthy
65	21	60	101	11	79	89	42	1128	Healthy
44	88	75	118	17	67	408	44	1129	Healthy
28	20	67	20	70	63	478	42	1132	Healthy
57	55	36	123	22	10	389	40	1127	Healthy
84	46	10	70	6	6	265	42	1126	Healthy
70	85	45	57	41	66	498	44	1125	Healthy
97	73	25	50	27	84	254	40	1131	Healthy
81	46	67	47	8	81	20	45	1125	Healthy
60	21	5	27	63	52	83	45	1134	Healthy
47	39	62	95	19	24	429	41	1127	Healthy
43	15	31	8	45	5	225	43	1130	Healthy
81	24	17	106	32	8	140	42	1128	Healthy
52	28	6	15	33	4	70	40	1126	Healthy
27	18	65	114	32	8	165	43	1127	Healthy
1	6	36	127	68	28	337	40	1133	Healthy
58	67	60	16	29	65	459	40	1133	Healthy
23	10	62	9	21	27	335	45	1130	Healthy
14	4	73	90	69	13	196	43	1132	Healthy
28	70	39	20	81	85	42	41	1128	Healthy
74	80	77	119	75	79	220	40	1132	Healthy
33	14	58	58	55	14	151	43	1131	Healthy
70	64	22	77	1	18	71	42	1125	Healthy
28	37	46	78	78	7	93	43	1127	Healthy
66	75	32	20	75	44	42	40	1130	Healthy
35	5	23	29	14	17	234	43	1125	Healthy
84	42	33	50	9	17	13	40	1131	Healthy
92	19	26	84	45	65	198	41	1126	Healthy
84	61	32	118	72	71	17	40	1133	Healthy
24	36	5	92	47	32	66	42	1131	Healthy
24	68	22	115	13	39	331	40	1129	Healthy
33	26	57	74	47	45	10	44	1128	Healthy
56	94	55	107	3	2	254	40	1126	Healthy
5	23	12	106	71	56	235	40	1135	Healthy
45	71	5	36	38	67	34	40	1134	Healthy
96	24	17	62	29	62	67	41	1126	Healthy
11	70	16	87	19	31	451	45	1129	Healthy
94	36	3	22	26	76	313	40	1125	Healthy
45	39	16	55	63	5	176	43	1132	Healthy
28	80	74	97	50	62	370	43	1125	Healthy
41	36	37	12	21	56	426	45	1133	Healthy
5	27	64	97	13	66	389	42	1131	Healthy
17	38	23	91	4	64	200	45	1134	Healthy
31	10	75	50	14	83	292	42	1129	Healthy
78	94	74	108	73	33	132	45	1130	Healthy
49	44	88	106	10	5	167	41	1129	Healthy
4	90	77	130	80	72	150	42	1126	Healthy
28	15	72	112	26	24	128	43	1131	Healthy
52	66	52	94	5	30	349	42	1131	Healthy
88	51	20	44	52	5	265	43	1132	Healthy
79	56	41	43	67	6	24	41	1129	Healthy
44	82	39	10	62	26	82	42	1134	Healthy
63	45	25	94	70	38	447	43	1133	Healthy
19	34	51	44	3	67	184	40	1130	Healthy
6	46	74	41	85	6	299	44	1126	Healthy
94	76	43	118	72	13	66	42	1129	Healthy
37	38	20	36	50	9	378	40	1133	Healthy
30	91	8	105	60	12	164	42	1128	Healthy
71	4	56	97	77	83	438	43	1132	Healthy
88	24	43	90	33	80	273	40	1125	Healthy
31	48	49	97	80	28	112	45	1131	Healthy
49	30	25	13	52	45	365	41	1129	Healthy
24	84	45	9	44	26	279	42	1126	Healthy
2	82	66	64	77	10	103	43	1125	Healthy
29	80	5	9	26	62	276	43	1130	Healthy
26	52	66	75	52	38	295	41	1125	Healthy
21	5	79	47	65	22	148	43	1125	Healthy
5	96	79	50	56	7	49	41	1134	Healthy
62	89	77	89	46	46	264	44	1125	Healthy
100	65	9	86	37	17	249	45	1131	Healthy
67	31	79	101	71	12	396	40	1132	Healthy
88	53	39	7	78	19	21	43	1127	Healthy
96	16	76	108	42	61	13	40	1126	Healthy
11	18	60	24	71	44	380	42	1125	Healthy
19	52	3	48	78	22	271	43	1135	Healthy
45	11	82	71	75	65	248	43	1132	Healthy
94	68	62	47	81	4	207	41	1134	Healthy
80	90	66	43	50	8	272	42	1131	Healthy
36	43	21	105	13	77	57	40	1128	Healthy
46	63	86	54	74	52	330	41	1132	Healthy
61	12	61	109	13	11	385	40	1128	Healthy
25	43	58	21	31	59	413	42	1133	Healthy
60	100	47	51	64	56	409	45	1128	Healthy
81	25	64	70	78	62	122	42	1134	Healthy
51	20	82	65	58	45	124	43	1126	Healthy
54	86	3	116	58	17	356	42	1126	Healthy
22	24	32	75	14	43	120	40	1128	Healthy
95	65	81	74	22	12	446	44	1131	Healthy
19	61	34	56	72	21	53	40	1129	Healthy
14	79	71	117	37	20	227	41	1130	Healthy
91	73	53	39	77	32	434	45	1134	Healthy
83	19	10	26	48	59	275	43	1132	Healthy
64	75	14	33	38	22	334	45	1134	Healthy
60	14	36	52	63	21	379	40	1131	Healthy
82	8	21	91	12	66	478	45	1129	Healthy
36	34	23	84	19	42	340	44	1132	Healthy
7	71	60	122	36	34	396	40	1127	Healthy
23	43	61	16	73	16	277	45	1126	Healthy
17	40	46	2	50	3	291	43	1133	Healthy
70	96	42	45	76	3	454	42	1128	Healthy
47	85	2	86	16	55	147	45	1135	Healthy
47	53	82	35	48	81	243	40	1126	Healthy
14	8	18	77	83	17	323	45	1125	Healthy
60	4	26	103	48	21	28	41	1132	Healthy
11	22	24	29	25	17	456	44	1126	Healthy
30	81	3	85	69	8	449	43	1135	Healthy
26	73	37	81	69	23	212	41	1129	Healthy
12	12	84	101	82	24	159	45	1130	Healthy
49	27	73	102	29	31	372	45	1128	Healthy
88	99	86	81	74	62	130	42	1133	Healthy
82	41	76	85	15	10	119	43	1125	Healthy
27	63	34	37	50	18	152	42	1130	Healthy
34	81	8	45	72	15	260	45	1128	Healthy
91	63	4	112	70	80	476	45	1127	Healthy
66	15	48	88	29	76	172	41	1130	Healthy
83	27	86	69	80	67	12	45	1132	Healthy
47	55	30	7	14	31	118	41	1134	Healthy
52	22	11	83	70	80	84	40	1129	Healthy
15	32	36	6	69	18	381	43	1135	Healthy
75	10	69	59	2	64	187	42	1129	Healthy
13	51	47	69	77	55	423	40	1131	Healthy
73	34	41	41	13	45	450	42	1134	Healthy
14	45	88	28	54	6	167	42	1132	Healthy
36	18	48	118	38	84	492	45	1130	Healthy
41	50	59	13	22	26	338	42	1129	Healthy
15	83	68	68	37	59	3	42	1130	Healthy
75	30	62	50	12	68	187	40	1133	Healthy
69	75	7	112	76	35	395	42	1126	Healthy
88	34	83	52	63	11	305	40	1130	Healthy
29	95	53	115	21	16	148	41	1132	Healthy
18	85	64	38	55	34	310	43	1132	Healthy
86	40	38	128	17	59	332	41	1131	Healthy
58	36	32	76	76	5	90	43	1131	Healthy
4	33	3	23	14	77	271	41	1126	Healthy
47	94	49	32	29	22	477	43	1133	Healthy
36	86	2	91	50	34	413	44	1125	Healthy
86	68	40	35	73	84	341	41	1126	Healthy
29	6	56	108	8	68	36	44	1134	Healthy
93	5	2	27	17	69	435	43	1131	Healthy
7	51	49	6	47	5	140	45	1131	Healthy
93	46	35	112	67	66	429	42	1132	Healthy
29	39	71	114	42	20	488	43	1128	Healthy
19	71	68	20	34	54	240	43	1134	Healthy
53	65	60	30	12	14	273	43	1126	Healthy
70	49	27	13	46	6	41	41	1128	Healthy
40	33	31	46	53	8	315	45	1135	Healthy
33	10	71	100	3	65	7	40	1129	Healthy
38	15	42	114	19	23	13	45	1135	Healthy
49	87	14	15	43	12	82	41	1132	Healthy
30	33	82	108	43	57	429	45	1127	Healthy
1	51	59	5	40	66	354	42	1132	Healthy
47	8	58	110	3	65	353	41	1130	Healthy
47	47	41	78	64	53	146	40	1125	Healthy
45	65	2	95	54	64	184	43	1135	Healthy
75	98	16	81	43	44	210	45	1135	Healthy
80	40	30	7	30	18	365	41	1135	Healthy
89	64	88	87	85	16	139	43	1135	Healthy
24	71	67	20	67	29	204	44	1131	Healthy
68	52	19	35	84	51	97	43	1127	Healthy
22	57	24	98	29	31	132	45	1125	Healthy
51	34	43	2	59	59	48	40	1127	Healthy
85	1	24	22	45	41	443	43	1130	Healthy
71	100	79	87	76	35	180	40	1127	Healthy
89	100	80	87	82	17	154	45	1128	Healthy
77	65	7	3	58	60	402	40	1125	Healthy
11	38	11	12	43	13	332	41	1125	Healthy
1	99	82	58	76	85	494	41	1131	Healthy
46	52	71	109	55	32	236	43	1128	Healthy
99	71	9	25	51	48	466	42	1133	Healthy
88	20	72	90	3	83	483	41	1134	Healthy
40	88	20	92	42	13	359	44	1126	Healthy
34	3	21	33	66	42	453	43	1127	Healthy
84	19	22	63	41	6	27	42	1125	Healthy
71	25	66	26	6	29	116	41	1126	Healthy
81	30	67	123	15	50	281	45	1128	Healthy
83	25	72	10	75	58	294	45	1126	Healthy
21	86	30	96	48	34	32	43	1126	Healthy
91	79	40	58	58	47	275	43	1127	Healthy
25	8	37	82	17	54	148	40	1133	Healthy
2	62	25	51	4	34	212	43	1133	Healthy
50	32	88	99	12	64	64	41	1134	Healthy
36	68	56	86	6	81	459	41	1129	Healthy
66	41	26	73	73	18	48	45	1134	Healthy
5	31	36	94	39	85	383	41	1127	Healthy
63	9	32	13	30	49	273	40	1135	Healthy
16	42	27	111	17	72	464	43	1135	Healthy
26	19	17	53	37	54	459	45	1128	Healthy
19	24	73	90	49	15	448	40	1129	Healthy
13	83	79	113	62	71	459	40	1127	Healthy
32	72	78	95	7	17	257	43	1134	Healthy
42	24	75	128	85	1	65	43	1129	Healthy
84	45	19	41	13	31	352	41	1126	Healthy
80	86	10	6	43	21	448	44	1133	Healthy
11	82	6	19	53	40	270	40	1132	Healthy
67	52	21	28	4	53	337	44	1127	Healthy
81	2	28	21	54	15	408	45	1125	Healthy
73	26	31	102	11	22	106	44	1131	Healthy
62	40	33	14	81	40	127	44	1128	Healthy
57	86	14	47	31	54	92	45	1128	Healthy
76	4	22	121	33	22	312	40	1126	Healthy
100	85	67	1	51	71	184	43	1134	Healthy
78	17	62	11	55	29	13	41	1133	Healthy
53	100	72	4	34	33	150	45	1133	Healthy
23	51	85	105	13	70	292	40	1128	Healthy
57	58	69	112	71	11	210	40	1133	Healthy
42	40	7	126	10	68	286	44	1125	Healthy
46	93	65	7	59	11	432	44	1126	Healthy
7	21	57	107	50	3	217	44	1129	Healthy
8	46	66	25	38	3	218	43	1129	Healthy
47	40	31	10	6	64	434	43	1132	Healthy
61	61	66	102	31	10	284	40	1131	Healthy
22	81	81	122	55	25	252	45	1126	Healthy
81	22	57	82	28	80	438	40	1134	Healthy
48	71	70	109	22	81	380	44	1127	Healthy
56	43	59	12	8	82	424	42	1133	Healthy
55	14	44	76	44	68	273	45	1128	Healthy
59	9	75	124	30	81	431	44	1125	Healthy
93	63	41	10	83	63	81	42	1134	Healthy
63	97	26	97	38	55	222	43	1129	Healthy
40	25	30	96	13	50	271	41	1125	Healthy
25	55	8	39	7	26	348	44	1127	Healthy
10	14	30	128	75	78	243	41	1129	Healthy
20	23	67	73	45	53	469	42	1134	Healthy
3	61	24	96	39	75	392	43	1134	Healthy
62	44	1	61	79	79	76	40	1127	Healthy
94	34	6	127	63	12	439	44	1135	Healthy
86	76	31	75	34	23	321	45	1129	Healthy
96	51	10	74	33	73	412	43	1135	Healthy
67	72	87	82	18	49	251	42	1132	Healthy
63	8	20	74	57	72	317	42	1134	Healthy
88	22	37	112	81	68	343	43	1125	Healthy
52	7	56	49	7	36	377	42	1129	Healthy
48	80	9	95	53	44	451	42	1129	Healthy
74	78	9	39	81	4	121	40	1134	Healthy
18	53	23	92	11	81	246	41	1131	Healthy
7	86	44	50	55	27	52	40	1127	Healthy
36	87	33	86	22	30	372	41	1128	Healthy
27	59	61	78	11	59	106	45	1133	Healthy
93	7	73	113	62	14	184	44	1131	Healthy
63	54	39	55	60	45	289	44	1132	Healthy
45	10	3	28	67	76	46	42	1125	Healthy
55	25	46	36	38	36	177	45	1128	Healthy
72	72	54	6	85	28	10	40	1126	Healthy
91	83	65	115	72	36	185	41	1135	Healthy
11	35	14	75	57	15	414	43	1126	Healthy
18	40	79	126	30	57	272	41	1125	Healthy
78	90	23	28	44	78	124	40	1126	Healthy
26	46	42	66	42	48	254	43	1131	Healthy
7	25	79	85	41	70	355	42	1134	Healthy
4	17	16	5	54	68	213	45	1133	Healthy
1	4	39	91	55	21	44	42	1133	Healthy
29	37	11	128	69	32	235	44	1133	Healthy
13	45	24	69	58	57	321	45	1135	Healthy
61	54	31	81	32	73	79	44	1127	Healthy
67	31	84	89	82	17	270	40	1133	Healthy
22	73	11	92	79	51	121	40	1134	Healthy
32	74	79	106	37	62	115	44	1127	Healthy
100	52	26	38	85	20	441	45	1128	Healthy
12	37	65	54	17	16	65	43	1127	Healthy
90	89	53	31	15	36	49	43	1131	Healthy
59	73	29	69	13	61	241	43	1135	Healthy
70	60	82	29	74	2	362	40	1130	Healthy
30	24	17	61	15	73	286	41	1129	Healthy
91	18	68	59	75	35	473	44	1126	Healthy
45	85	2	19	36	19	442	44	1133	Healthy
3	54	39	91	54	4	19	40	1129	Healthy
13	92	10	115	38	7	491	45	1126	Healthy
18	94	33	87	79	60	85	44	1131	Healthy
39	29	85	125	13	76	124	43	1135	Healthy
60	23	14	7	32	2	338	42	1128	Healthy
82	52	42	26	61	22	225	40	1129	Healthy
39	96	31	129	9	58	450	40	1132	Healthy
23	2	50	1	30	58	160	40	1134	Healthy
26	63	64	46	38	66	117	40	1130	Healthy
84	51	33	12	83	69	229	45	1131	Healthy
50	37	24	36	37	36	204	43	1125	Healthy
55	4	85	70	53	59	489	45	1133	Healthy
76	37	44	112	22	70	258	43	1133	Healthy
75	99	13	53	50	26	318	42	1126	Healthy
66	72	24	93	69	49	426	43	1134	Healthy
67	26	33	113	32	77	375	45	1128	Healthy
46	3	19	73	33	45	472	42	1135	Healthy
36	62	3	70	49	51	374	41	1131	Healthy
40	36	32	11	33	12	64	44	1132	Healthy
35	43	58	2	17	65	296	40	1129	Healthy
56	1	44	91	60	12	299	40	1126	Healthy
56	55	75	52	66	31	484	40	1129	Healthy
89	100	78	8	49	62	494	41	1133	Healthy
91	98	56	58	32	60	345	45	1135	Healthy
53	54	46	29	81	52	458	44	1129	Healthy
57	97	67	62	28	33	27	44	1130	Healthy
45	76	4	34	23	18	288	45	1132	Healthy
40	78	73	53	85	10	198	41	1129	Healthy
77	83	31	3	59	71	127	43	1133	Healthy
30	26	8	2	40	65	125	41	1130	Healthy
76	81	5	3	46	39	115	43	1130	Healthy
25	63	72	125	79	27	294	42	1127	Healthy
26	74	41	65	56	42	174	45	1134	Healthy
43	64	13	58	42	56	381	43	1131	Healthy
27	5	84	79	54	9	350	44	1135	Healthy
67	21	1	118	75	27	254	42	1126	Healthy
96	45	4	5	71	48	172	41	1134	Healthy
5	4	39	21	28	85	481	42	1132	Healthy
71	87	3	100	56	73	377	40	1130	Healthy
70	93	25	37	16	32	154	40	1127	Healthy
5	70	22	28	76	46	294	42	1129	Healthy
54	26	62	86	63	83	441	44	1129	Healthy
97	46	9	49	85	40	310	41	1134	Healthy
85	96	18	42	28	48	252	40	1134	Healthy
77	96	76	92	8	63	201	40	1125	Healthy
82	71	10	9	44	78	322	43	1132	Healthy
94	41	83	103	45	66	306	40	1130	Healthy
50	46	76	72	22	7	114	43	1132	Healthy
86	24	17	65	26	24	459	43	1127	Healthy
1	69	35	56	35	34	71	45	1131	Healthy
39	83	14	7	76	29	62	40	1125	Healthy
84	6	36	1	83	9	497	43	1131	Healthy
65	74	20	99	33	84	283	45	1135	Healthy
56	87	49	72	41	24	476	44	1131	Healthy
13	79	10	27	60	57	193	44	1125	Healthy
22	51	79	42	8	83	326	44	1132	Healthy
43	63	86	67	7	69	30	43	1131	Healthy
21	52	52	111	16	24	467	44	1127	Healthy
100	91	9	83	43	70	396	44	1128	Healthy
17	14	44	9	73	6	239	43	1135	Healthy
97	46	60	13	30	72	406	41	1131	Healthy
4	7	1	57	84	47	398	43	1127	Healthy
36	58	46	49	79	36	274	43	1129	Healthy
77	6	73	114	84	5	468	41	1133	Healthy
91	5	40	89	64	12	311	43	1128	Healthy
25	21	19	111	7	23	358	41	1131	Healthy
2	17	61	18	53	69	81	44	1130	Healthy
6	96	88	65	5	19	322	44	1130	Healthy
40	42	75	126	56	43	46	41	1125	Healthy
2	58	21	102	42	34	205	40	1129	Healthy
89	66	21	56	10	49	29	41	1133	Healthy
74	40	9	67	50	51	90	41	1132	Healthy
84	7	43	58	73	74	346	41	1130	Healthy
12	7	4	47	85	12	281	45	1127	Healthy
88	53	46	25	31	39	248	44	1125	Healthy
93	19	71	100	19	23	319	40	1126	Healthy
19	76	66	59	1	62	481	40	1135	Healthy
58	67	57	79	62	42	126	40	1135	Healthy
80	67	67	42	45	11	493	45	1133	Healthy
63	88	5	2	24	53	215	41	1129	Healthy
23	13	63	97	28	70	284	44	1127	Healthy
91	16	48	16	42	70	369	44	1128	Healthy
91	71	82	95	11	76	53	43	1134	Healthy
17	63	31	109	50	63	412	44	1125	Healthy
99	79	2	96	61	81	243	42	1131	Healthy
37	29	11	44	81	59	463	45	1133	Healthy
12	16	10	11	5	83	169	45	1128	Healthy
72	9	31	99	8	69	62	44	1128	Healthy
98	42	40	21	70	28	277	40	1133	Healthy
56	30	61	118	44	67	369	40	1128	Healthy
80	35	7	110	40	58	3	40	1135	Healthy
45	17	45	126	67	78	386	40	1129	Healthy
88	97	67	17	23	40	397	40	1125	Healthy
24	1	29	117	53	32	307	45	1133	Healthy
22	89	41	54	46	76	379	42	1135	Healthy
88	94	10	81	45	5	454	42	1126	Healthy
6	54	30	40	79	43	155	44	1129	Healthy
19	94	58	103	3	44	429	44	1125	Healthy
21	55	9	115	76	11	278	41	1133	Healthy
17	58	3	63	24	55	440	41	1131	Healthy
59	76	63	23	48	51	483	43	1126	Healthy
63	15	42	16	81	23	116	40	1127	Healthy
48	22	46	90	62	32	262	45	1130	Healthy
32	44	2	115	77	24	352	41	1126	Healthy
17	97	28	36	28	14	476	42	1131	Healthy
35	84	8	41	50	20	351	41	1130	Healthy
42	27	40	129	17	50	26	40	1127	Healthy
77	26	78	109	38	10	8	40	1131	Healthy
69	13	55	109	54	45	468	41	1127	Healthy
4	59	82	44	50	66	353	41	1130	Healthy
98	89	35	11	65	29	167	44	1128	Healthy
13	3	39	78	83	64	338	44	1129	Healthy
47	88	70	111	39	64	266	43	1130	Healthy
49	49	37	4	72	41	314	42	1125	Healthy
47	81	1	71	78	4	279	42	1132	Healthy
39	96	27	105	1	40	153	44	1128	Healthy
90	45	28	47	53	47	231	43	1125	Healthy
4	86	20	2	15	34	419	40	1134	Healthy
46	70	76	4	8	10	323	42	1127	Healthy
63	27	80	22	59	85	162	40	1132	Healthy
98	83	38	107	41	85	444	45	1126	Healthy
90	36	49	54	24	62	399	44	1135	Healthy
3	58	58	42	42	56	186	41	1133	Healthy
49	9	42	127	69	9	109	40	1127	Healthy
47	19	32	21	69	68	397	44	1128	Healthy
62	67	75	22	71	53	7	40	1134	Healthy
80	52	2	7	9	24	49	45	1127	Healthy
69	1	65	47	8	45	109	44	1131	Healthy
98	83	41	99	57	14	115	43	1135	Healthy
66	59	15	21	84	58	319	40	1125	Healthy
84	75	37	49	55	79	17	42	1133	Healthy
79	32	70	30	46	61	119	43	1126	Healthy
47	64	77	121	1	30	331	43	1125	Healthy
8	12	78	7	62	5	19	40	1132	Healthy
43	11	39	14	2	85	374	40	1134	Healthy
32	7	6	29	30	50	304	43	1134	Healthy
99	53	82	82	67	71	66	43	1135	Healthy
52	53	44	113	3	14	22	44	1127	Healthy
54	12	4	122	68	51	374	43	1128	Healthy
81	32	69	5	6	70	50	43	1125	Healthy
20	4	31	82	44	3	104	40	1129	Healthy
87	38	54	81	14	70	178	42	1134	Healthy
39	22	75	90	21	5	21	40	1134	Healthy
13	37	4	90	50	14	444	45	1128	Healthy
73	99	76	52	27	10	178	45	1128	Healthy
35	20	28	91	46	63	468	45	1129	Healthy
34	26	49	84	31	81	396	40	1129	Healthy
25	37	86	95	68	24	31	42	1131	Healthy
33	56	67	2	24	59	450	42	1130	Healthy
38	68	34	50	10	43	312	43	1133	Healthy
67	48	11	70	32	58	19	40	1132	Healthy
47	2	12	42	15	20	8	42	1130	Healthy
53	93	56	110	10	31	465	42	1135	Healthy
51	16	83	47	64	84	432	45	1135	Healthy
40	15	55	122	19	73	131	40	1126	Healthy
37	34	88	14	71	55	43	45	1125	Healthy
3	13	23	41	39	14	438	41	1135	Healthy
67	76	48	76	42	33	438	45	1129	Healthy
61	88	67	41	61	13	454	40	1127	Healthy
9	54	70	80	83	1	219	44	1131	Healthy
69	89	17	20	16	34	204	42	1131	Healthy
98	55	77	67	82	1	34	44	1131	Healthy
19	59	43	129	63	40	154	40	1128	Healthy
2	89	59	13	26	43	186	41	1135	Healthy
53	3	87	43	33	83	167	43	1133	Healthy
99	55	56	54	73	6	215	41	1129	Healthy
71	17	30	50	29	42	28	43	1125	Healthy
17	79	88	18	46	49	326	43	1133	Healthy
12	35	78	52	55	73	404	44	1132	Healthy
67	94	43	18	14	70	51	44	1132	Healthy
98	8	2	114	68	37	372	44	1126	Healthy
2	93	19	63	78	38	436	40	1132	Healthy
75	73	50	11	55	34	195	40	1132	Healthy
54	30	38	121	12	59	23	45	1128	Healthy
58	19	67	105	16	66	102	41	1127	Healthy
93	66	3	81	84	81	48	43	1131	Healthy
7	90	58	25	29	6	405	42	1125	Healthy
98	73	77	54	49	58	86	41	1128	Healthy
13	23	74	101	22	23	235	41	1135	Healthy
38	10	57	86	78	36	266	45	1128	Healthy
64	55	24	117	33	39	222	40	1134	Healthy
95	94	21	29	31	1	231	44	1126	Healthy
51	6	50	24	79	67	383	40	1128	Healthy
5	71	25	41	39	22	201	44	1131	Healthy
82	57	39	69	32	40	230	44	1126	Healthy
94	5	5	51	21	59	262	42	1133	Healthy
52	84	61	89	32	6	75	40	1133	Healthy
65	79	18	126	74	78	94	41	1127	Healthy
37	13	52	107	46	53	216	40	1126	Healthy
10	72	81	124	54	10	101	45	1131	Healthy
95	53	52	74	56	53	210	43	1125	Healthy
8	30	10	16	35	69	283	44	1133	Healthy
40	17	68	73	28	69	69	43	1131	Healthy
30	32	7	28	31	58	162	40	1125	Healthy
8	54	69	51	23	14	404	44	1130	Healthy
6	90	87	109	15	19	222	41	1129	Healthy
46	14	38	68	67	33	436	45	1127	Healthy
32	49	61	98	33	74	161	41	1127	Healthy
24	20	68	111	46	46	340	45	1135	Healthy
96	35	73	75	5	20	240	43	1135	Healthy
52	46	67	36	53	80	160	42	1133	Healthy
54	31	38	20	28	78	355	43	1131	Healthy
92	100	65	78	64	19	166	43	1125	Healthy
54	70	16	106	3	51	472	42	1125	Healthy
73	79	53	27	83	35	462	41	1129	Healthy
52	66	65	22	20	34	327	42	1130	Healthy
98	54	82	58	72	2	275	45	1132	Healthy
85	10	54	120	70	76	30	42	1134	Healthy
45	3	69	55	75	58	177	42	1130	Healthy
34	24	25	66	45	49	371	45	1135	Healthy
21	25	50	66	46	15	297	45	1127	Healthy
94	8	33	84	69	74	314	43	1133	Healthy
1	59	62	75	58	12	391	44	1129	Healthy
70	69	22	52	67	57	357	43	1128	Healthy
53	3	2	16	33	40	45	42	1133	Healthy
49	44	79	29	47	84	284	44	1125	Healthy
72	14	63	106	10	68	229	41	1125	Healthy
19	29	54	14	24	60	100	44	1132	Healthy
12	82	18	12	35	63	449	40	1133	Healthy
46	22	34	99	10	70	14	44	1130	Healthy
43	74	7	31	29	36	11	41	1125	Healthy
24	34	63	67	33	21	334	42	1135	Healthy
27	78	28	13	79	4	241	43	1129	Healthy
68	19	66	67	60	27	220	44	1135	Healthy
20	1	54	84	21	40	444	44	1130	Healthy
82	6	57	105	52	20	491	43	1128	Healthy
28	83	77	119	39	23	288	45	1128	Healthy
33	49	29	105	10	20	102	45	1132	Healthy
9	97	69	121	56	66	52	40	1127	Healthy
66	9	58	76	72	64	190	44	1131	Healthy
93	75	64	112	19	6	33	44	1134	Healthy
23	2	79	81	31	12	201	44	1134	Healthy
20	56	83	89	45	37	418	43	1135	Healthy
49	21	80	67	16	40	449	40	1134	Healthy
99	15	77	6	2	59	346	42	1128	Healthy
70	20	54	107	64	77	240	41	1132	Healthy
17	23	21	111	54	18	105	44	1133	Healthy
86	53	15	34	39	5	167	44	1127	Healthy
74	31	30	28	33	36	410	44	1134	Healthy
2	59	44	100	8	54	104	45	1131	Healthy
53	27	66	99	63	42	190	42	1133	Healthy
69	75	25	31	39	49	397	44	1133	Healthy
56	93	71	10	23	33	205	44	1128	Healthy
37	61	40	18	28	55	434	45	1129	Healthy
32	38	33	5	73	60	341	42	1127	Healthy
62	45	63	86	74	59	4	45	1135	Healthy
54	25	40	47	30	35	400	43	1131	Healthy
8	12	49	54	76	82	62	45	1130	Healthy
68	83	32	2	76	37	217	42	1125	Healthy
81	52	77	83	49	22	143	42	1131	Healthy
97	86	30	111	33	9	198	45	1133	Healthy
6	22	84	9	64	2	440	44	1131	Healthy
3	65	24	77	55	42	372	43	1126	Healthy
46	15	68	54	5	15	328	40	1135	Healthy
53	10	83	26	18	81	136	41	1133	Healthy
51	28	87	90	43	23	301	45	1135	Healthy
59	77	71	55	70	72	38	40	1129	Healthy
1	93	59	23	81	44	440	42	1134	Healthy
75	94	9	12	19	48	457	41	1126	Healthy
42	91	7	89	23	60	337	44	1135	Healthy
2	79	18	42	77	72	475	40	1126	Healthy
28	95	37	62	74	37	139	44	1133	Healthy
49	79	15	16	71	64	384	43	1130	Healthy
20	32	8	10	13	1	86	44	1125	Healthy
43	65	35	93	9	32	287	40	1133	Healthy
84	89	43	12	71	3	16	44	1132	Healthy
89	90	27	74	8	2	18	41	1129	Healthy
86	49	29	93	13	22	121	43	1129	Healthy
3	26	52	18	81	3	231	40	1128	Healthy
31	50	46	22	23	70	253	44	1135	Healthy
80	99	27	66	15	1	158	40	1127	Healthy
27	58	78	19	55	12	440	41	1130	Healthy
37	16	84	75	22	11	92	44	1127	Healthy
25	88	81	6	64	52	139	42	1131	Healthy
85	29	34	64	83	26	301	44	1126	Healthy
37	22	16	23	13	22	242	42	1134	Healthy
92	40	66	88	12	54	34	41	1126	Healthy
71	50	84	10	72	78	149	42	1126	Healthy
44	60	34	48	82	85	153	42	1125	Healthy
46	47	50	8	64	15	190	43	1129	Healthy
97	60	34	126	6	18	120	42	1126	Healthy
78	96	25	78	32	55	365	41	1130	Healthy
27	16	17	53	35	55	358	43	1130	Healthy
25	58	8	101	36	75	273	44	1130	Healthy
84	23	65	6	38	65	142	44	1127	Healthy
40	30	30	64	59	45	155	42	1134	Healthy
35	100	49	44	59	16	85	44	1131	Healthy
2	85	31	74	44	64	264	43	1135	Healthy
84	89	64	2	37	38	276	42	1134	Healthy
56	39	58	129	22	51	182	42	1126	Healthy
11	99	66	26	32	39	18	43	1129	Healthy
42	14	72	58	73	8	120	44	1130	Healthy
33	7	19	15	28	9	353	42	1126	Healthy
27	58	52	5	33	45	192	40	1127	Healthy
43	2	20	115	67	83	374	45	1131	Healthy
96	53	62	29	3	39	104	44	1132	Healthy
79	99	80	114	24	35	486	45	1132	Healthy
65	42	40	113	21	53	326	41	1130	Healthy
58	73	34	52	46	34	376	43	1125	Healthy
1	46	73	71	29	63	415	42	1127	Healthy
42	6	24	51	78	63	70	40	1135	Healthy
22	88	86	95	10	16	87	45	1129	Healthy
31	28	55	123	77	46	325	41	1135	Healthy
56	47	69	1	5	14	373	40	1128	Healthy
19	71	66	35	41	61	460	42	1132	Healthy
68	63	6	46	68	1	289	45	1133	Healthy
72	7	79	126	65	22	415	42	1127	Healthy
75	18	43	106	44	82	124	40	1135	Healthy
31	4	1	50	53	27	181	40	1132	Healthy
90	23	30	65	9	56	402	44	1130	Healthy
5	97	57	76	53	14	461	43	1129	Healthy
89	8	71	62	14	36	322	45	1133	Healthy
28	48	46	96	17	40	85	41	1126	Healthy
83	59	36	16	12	32	349	43	1132	Healthy
79	72	77	100	63	56	157	45	1129	Healthy
37	48	28	108	84	21	364	40	1125	Healthy
3	86	66	66	57	69	446	43	1133	Healthy
78	10	64	37	10	32	424	45	1133	Healthy
58	84	86	95	22	12	364	44	1134	Healthy
61	73	53	35	43	50	160	44	1129	Healthy
75	13	38	98	3	63	439	40	1126	Healthy
43	28	40	94	14	1	321	44	1133	Healthy
97	39	88	20	69	80	232	42	1132	Healthy
93	53	59	111	71	39	328	43	1133	Healthy
1	68	48	36	17	61	492	41	1126	Healthy
16	54	34	72	12	38	478	40	1128	Healthy
53	18	3	44	80	75	415	43	1134	Healthy
29	90	31	96	21	18	420	43	1130	Healthy
53	84	59	89	8	65	230	44	1130	Healthy
84	37	84	72	34	43	5	44	1129	Healthy
48	28	81	2	53	72	261	42	1125	Healthy
1	18	16	36	26	67	55	42	1127	Healthy
98	2	39	40	63	63	351	45	1133	Healthy
75	15	48	88	78	21	86	44	1129	Healthy
4	63	19	93	68	48	257	41	1127	Healthy
3	85	35	73	69	37	7	44	1126	Healthy
48	23	37	106	77	68	69	43	1126	Healthy
39	41	26	96	19	31	485	40	1127	Healthy
55	23	31	29	75	33	156	45	1131	Healthy
92	3	23	22	47	40	209	41	1134	Healthy
73	98	17	97	78	65	220	40	1135	Healthy
68	87	34	99	65	7	488	44	1135	Healthy
38	71	34	68	33	2	164	44	1129	Healthy
11	39	12	9	37	27	99	44	1125	Healthy
100	53	30	68	68	12	327	42	1135	Healthy
81	22	22	18	73	61	375	44	1132	Healthy
27	59	23	56	66	52	326	44	1134	Healthy
92	74	71	36	68	42	79	41	1128	Healthy
36	38	7	34	72	18	199	45	1131	Healthy
68	56	29	3	11	69	266	42	1129	Healthy
76	100	22	38	26	80	160	40	1131	Healthy
52	45	37	87	36	26	174	45	1128	Healthy
91	67	40	116	50	15	70	41	1126	Healthy
1	93	33	89	25	69	134	40	1135	Healthy
13	41	77	71	43	49	359	40	1135	Healthy
92	94	73	1	30	13	320	40	1133	Healthy
4	52	3	116	63	36	152	43	1133	Healthy
8	65	25	26	85	28	381	40	1127	Healthy
71	47	61	124	5	10	105	44	1129	Healthy
40	46	76	110	34	40	103	44	1127	Healthy
24	84	73	45	72	7	347	44	1132	Healthy
18	98	4	47	84	26	307	40	1134	Healthy
20	98	9	62	58	14	396	42	1125	Healthy
34	4	27	116	53	30	88	42	1127	Healthy
63	30	70	65	40	65	485	44	1135	Healthy
84	83	39	87	54	42	228	41	1133	Healthy
42	26	9	130	64	5	445	42	1130	Healthy
5	8	45	34	64	32	170	43	1126	Healthy
41	73	10	117	50	14	440	44	1131	Healthy
84	81	41	18	37	71	367	40	1129	Healthy
28	77	51	8	55	44	176	41	1135	Healthy
65	6	22	45	82	74	309	42	1131	Healthy
99	89	54	91	29	72	192	45	1135	Healthy
92	40	58	92	34	38	449	40	1129	Healthy
20	50	42	109	31	27	251	44	1126	Healthy
69	34	66	91	66	65	86	42	1130	Healthy
88	91	47	107	76	16	458	43	1127	Healthy
77	44	10	109	28	37	351	41	1132	Healthy
29	21	62	115	27	7	213	40	1133	Healthy
48	38	79	63	52	6	175	40	1131	Healthy
63	99	74	27	81	74	33	43	1127	Healthy
94	100	30	102	38	42	82	42	1133	Healthy
95	67	11	62	79	57	3	41	1125	Healthy
53	61	70	51	63	3	236	40	1132	Healthy
89	47	32	61	61	26	2	45	1135	Healthy
35	23	60	73	42	55	28	42	1128	Healthy
24	62	13	53	70	37	4	41	1132	Healthy
53	57	71	116	85	82	42	43	1130	Healthy
85	55	2	91	47	69	174	41	1135	Healthy
89	77	62	101	22	58	145	42	1129	Healthy
4	90	13	64	74	32	379	42	1135	Healthy
31	41	54	111	74	40	85	42	1125	Healthy
68	98	73	28	7	40	8	41	1127	Healthy
16	17	19	25	45	33	35	42	1129	Healthy
1	1	88	125	72	7	377	42	1128	Healthy
46	93	61	38	62	44	133	42	1126	Healthy
65	71	77	67	66	82	152	40	1125	Healthy
18	48	2	105	66	44	230	43	1132	Healthy
90	92	84	12	49	10	486	41	1132	Healthy
61	93	54	22	33	64	346	43	1128	Healthy
61	46	31	109	29	55	484	42	1133	Healthy
98	27	64	106	58	27	104	41	1131	Healthy
38	87	54	29	75	14	165	40	1126	Healthy
14	22	36	95	32	44	246	44	1128	Healthy
2	18	8	42	73	28	465	41	1129	Healthy
63	21	6	40	81	38	338	41	1128	Healthy
44	32	70	108	9	25	125	43	1126	Healthy
60	98	12	54	3	60	494	44	1134	Healthy
23	100	84	110	59	23	403	43	1133	Healthy
83	73	50	21	75	49	47	44	1135	Healthy
6	49	77	113	23	81	105	40	1130	Healthy
54	91	26	118	41	34	382	41	1127	Healthy
13	21	13	47	66	71	9	45	1127	Healthy
85	31	8	67	42	49	468	41	1130	Healthy
64	21	31	42	68	85	418	45	1131	Healthy
91	22	20	59	63	76	41	45	1126	Healthy
56	52	74	90	85	56	466	40	1135	Healthy
19	31	13	87	85	19	16	40	1125	Healthy
79	57	82	50	73	17	95	41	1127	Healthy
56	41	73	40	33	77	89	45	1129	Healthy
43	97	24	109	46	37	163	45	1135	Healthy
81	65	24	41	52	8	381	43	1127	Healthy
29	71	50	107	31	48	348	44	1129	Healthy
7	2	30	4	60	31	305	43	1129	Healthy
56	73	82	16	12	7	171	42	1134	Healthy
91	30	15	125	17	70	467	44	1133	Healthy
56	27	62	73	61	78	474	45	1126	Healthy
92	46	64	62	60	58	400	43	1132	Healthy
69	33	25	61	42	33	467	43	1132	Healthy
13	40	70	61	22	19	476	41	1125	Healthy
70	16	19	39	53	4	396	42	1126	Healthy
32	25	24	68	8	10	238	44	1125	Healthy
26	27	18	119	25	12	252	44	1134	Healthy
10	31	50	99	80	73	383	41	1128	Healthy
60	23	1	104	82	45	430	43	1129	Healthy
42	22	44	45	22	35	79	45	1133	Healthy
37	92	52	126	81	70	234	44	1127	Healthy
15	87	25	99	35	36	396	45	1132	Healthy
91	2	69	84	26	35	425	40	1130	Healthy
14	51	69	120	3	11	441	42	1132	Healthy
98	33	10	82	76	84	300	42	1135	Healthy
52	85	24	25	81	3	381	41	1129	Healthy
56	68	29	11	27	74	203	45	1125	Healthy
29	32	55	112	34	38	30	45	1131	Healthy
90	23	48	102	57	68	465	40	1125	Healthy
54	34	34	8	30	84	175	43	1135	Healthy
72	11	5	9	9	49	286	45	1135	Healthy
71	7	53	100	23	45	493	40	1134	Healthy
12	66	49	95	63	66	266	42	1130	Healthy
62	76	68	115	32	64	236	43	1127	Healthy
91	66	21	87	48	78	299	44	1134	Healthy
9	86	30	103	45	29	171	42	1131	Healthy
37	78	82	88	51	7	88	44	1133	Healthy
60	55	84	114	78	4	374	43	1129	Healthy
95	19	88	21	63	58	286	44	1127	Healthy
82	97	76	77	35	14	133	44	1133	Healthy
15	58	32	48	41	25	171	44	1125	Healthy
78	99	26	83	28	66	83	42	1131	Healthy
32	33	68	93	59	57	198	44	1135	Healthy
24	20	47	2	73	14	236	45	1131	Healthy
18	13	14	4	78	21	6	44	1127	Healthy
89	97	31	14	74	39	314	44	1135	Healthy
85	91	88	71	72	81	440	40	1130	Healthy
50	6	16	103	42	56	98	41	1133	Healthy
1	15	18	55	82	31	261	40	1132	Healthy
92	30	76	75	5	76	211	43	1128	Healthy
67	83	8	22	69	9	410	43	1131	Healthy
31	2	83	129	5	3	13	45	1130	Healthy
24	35	25	96	62	23	491	44	1128	Healthy
38	22	22	113	18	80	275	44	1135	Healthy
59	14	38	127	35	11	325	41	1125	Healthy
71	38	77	58	73	68	341	40	1125	Healthy
7	50	57	83	81	3	212	40	1135	Healthy
96	13	6	107	25	6	199	41	1135	Healthy
75	89	46	111	16	80	455	41	1130	Healthy
90	48	48	123	1	72	339	44	1134	Healthy
51	88	55	5	44	32	439	42	1130	Healthy
81	32	79	15	27	2	62	42	1128	Healthy
53	86	12	102	21	72	310	45	1135	Healthy
24	84	66	72	30	61	22	44	1133	Healthy
29	50	43	129	28	18	448	43	1132	Healthy
27	42	41	28	42	13	359	43	1130	Healthy
78	12	18	46	84	3	462	44	1133	Healthy
26	13	68	31	1	50	335	43	1135	Healthy
7	76	88	61	8	38	431	43	1132	Healthy
24	35	58	77	40	71	284	45	1135	Healthy
48	12	51	108	44	14	486	44	1135	Healthy
91	3	60	69	30	39	6	42	1128	Healthy
62	67	6	64	78	36	332	44	1133	Healthy
34	56	20	23	49	62	330	42	1130	Healthy
65	41	59	102	12	4	31	40	1127	Healthy
47	21	69	108	4	49	422	44	1131	Healthy
41	98	27	56	20	40	66	42	1125	Healthy
82	34	20	6	49	77	462	43	1132	Healthy
83	42	2	26	74	56	192	43	1134	Healthy
4	31	50	41	70	75	373	45	1129	Healthy
85	31	56	68	19	3	238	40	1133	Healthy
38	77	22	18	70	23	322	43	1134	Healthy
62	25	73	7	60	16	472	42	1127	Healthy
64	75	10	9	8	43	149	42	1128	Healthy
73	29	72	61	76	56	487	42	1126	Healthy
60	37	55	59	74	1	429	42	1133	Healthy
22	71	37	63	35	61	26	45	1126	Healthy
84	29	74	122	25	46	258	42	1130	Healthy
28	46	12	51	39	16	113	42	1129	Healthy
25	98	57	92	30	40	77	40	1128	Healthy
67	19	61	5	16	70	257	41	1135	Healthy
91	60	63	68	24	79	8	41	1132	Healthy
12	89	13	6	78	31	483	41	1132	Healthy
32	15	60	101	24	64	481	44	1131	Healthy
98	26	84	54	30	17	341	45	1125	Healthy
72	22	67	42	18	63	36	40	1129	Healthy
51	72	12	37	14	59	51	42	1133	Healthy
31	90	73	63	59	80	39	40	1134	Healthy
42	68	48	82	71	72	427	44	1127	Healthy
72	67	4	113	58	50	235	43	1135	Healthy
21	33	48	60	60	6	203	40	1130	Healthy
98	48	44	11	56	1	254	43	1129	Healthy
39	3	87	65	15	6	384	42	1132	Healthy
22	2	54	5	50	12	115	45	1125	Healthy
1	89	30	83	69	77	204	42	1132	Healthy
93	4	82	24	29	28	104	40	1135	Healthy
11	56	37	123	75	68	337	41	1125	Healthy
62	55	53	18	57	18	21	42	1132	Healthy
16	6	42	39	76	83	280	44	1126	Healthy
26	83	82	14	30	78	227	42	1133	Healthy
40	13	3	130	77	72	123	44	1125	Healthy
27	10	64	86	42	9	289	43	1129	Healthy
51	38	81	99	32	27	441	44	1126	Healthy
16	59	73	60	44	24	54	42	1130	Healthy
67	21	63	55	84	59	110	45	1125	Healthy
17	72	58	55	43	26	208	41	1131	Healthy
91	96	37	20	9	25	327	40	1125	Healthy
20	86	76	18	57	3	78	43	1131	Healthy
28	17	34	90	68	18	261	43	1126	Healthy
84	61	81	94	18	76	260	41	1135	Healthy
97	26	36	124	15	65	496	42	1127	Healthy
45	44	11	22	27	46	308	40	1132	Healthy
9	85	54	112	63	43	124	45	1127	Healthy
83	33	73	66	8	45	315	44	1133	Healthy
17	64	77	96	38	6	269	44	1126	Healthy
52	59	53	63	43	22	56	44	1130	Healthy
56	37	43	36	48	65	154	43	1126	Healthy
11	59	66	24	20	23	293	42	1132	Healthy
69	26	14	7	68	24	24	41	1133	Healthy
31	30	20	16	75	8	300	41	1128	Healthy
44	25	38	130	79	18	22	43	1130	Healthy
29	50	42	71	76	50	350	42	1129	Healthy
31	80	64	44	23	16	68	41	1128	Healthy
64	99	70	101	38	13	439	41	1125	Healthy
55	83	78	104	2	25	277	42	1130	Healthy
34	27	64	85	68	61	253	43	1133	Healthy
49	44	24	35	39	41	266	43	1128	Healthy
95	3	83	125	74	83	34	43	1133	Healthy
96	88	24	23	55	3	341	43	1131	Healthy
4	69	26	105	18	46	84	42	1125	Healthy
53	96	29	16	6	51	447	44	1130	Healthy
7	27	40	121	13	32	391	44	1125	Healthy
94	52	57	45	2	20	176	45	1135	Healthy
74	98	73	9	8	38	412	43	1131	Healthy
15	76	17	106	60	79	122	45	1128	Healthy
52	11	34	88	2	49	476	42	1129	Healthy
71	77	69	47	80	15	381	40	1125	Healthy
78	83	48	50	75	20	434	41	1129	Healthy
40	94	47	39	68	60	336	43	1129	Healthy
38	72	31	21	53	33	467	43	1127	Healthy
69	18	76	8	41	75	478	40	1134	Healthy
3	40	21	26	26	61	232	43	1133	Healthy
55	40	58	115	37	59	11	42	1129	Healthy
9	55	57	116	71	76	132	42	1127	Healthy
91	40	3	70	26	80	99	44	1133	Healthy
39	25	9	34	9	47	100	45	1132	Healthy
85	91	42	128	13	26	68	45	1134	Healthy
16	53	16	85	73	23	282	45	1132	Healthy
19	72	43	92	44	6	96	41	1134	Healthy
33	85	5	48	24	49	162	45	1133	Healthy
45	56	73	78	64	27	224	42	1126	Healthy
88	24	67	74	25	82	315	43	1129	Healthy
63	62	70	77	8	20	365	44	1129	Healthy
15	51	69	129	75	22	77	43	1127	Healthy
20	55	10	88	36	85	161	40	1130	Healthy
69	78	14	35	69	58	184	45	1132	Healthy
92	20	8	41	63	13	382	41	1134	Healthy
32	21	40	92	26	68	233	43	1134	Healthy
52	29	60	78	73	55	366	43	1135	Healthy
89	26	76	90	4	21	77	45	1135	Healthy
63	90	72	129	27	7	450	40	1128	Healthy
3	52	12	41	66	14	122	44	1134	Healthy
92	92	28	43	73	26	204	44	1128	Healthy
88	84	6	88	53	57	409	45	1125	Healthy
84	31	60	127	10	35	65	43	1127	Healthy
35	58	63	98	80	5	463	40	1126	Healthy
3	58	27	39	79	28	218	43	1132	Healthy
44	64	1	13	14	1	475	40	1131	Healthy
67	3	43	88	64	47	62	41	1131	Healthy
95	71	46	115	31	33	64	41	1129	Healthy
68	70	78	78	70	69	161	42	1128	Healthy
40	7	84	32	53	42	277	43	1130	Healthy
8	87	1	33	58	62	398	40	1127	Healthy
46	62	86	60	12	26	391	45	1133	Healthy
84	96	61	20	29	71	44	43	1127	Healthy
8	8	73	74	46	48	407	42	1129	Healthy
63	75	7	28	9	61	86	45	1134	Healthy
30	17	34	29	45	80	362	44	1129	Healthy
81	53	37	23	2	61	151	43	1132	Healthy
59	30	24	125	18	32	484	43	1134	Healthy
1	39	14	13	36	49	484	40	1129	Healthy
2	66	42	63	52	48	82	44	1135	Healthy
78	17	26	14	60	54	363	43	1133	Healthy
7	22	79	23	6	71	469	45	1132	Healthy
27	71	70	54	65	35	244	41	1131	Healthy
99	31	80	85	67	62	490	42	1130	Healthy
52	7	43	108	66	33	316	40	1127	Healthy
74	90	31	68	10	21	390	43	1135	Healthy
13	53	72	1	34	7	164	42	1132	Healthy
12	5	87	92	64	78	97	43	1127	Healthy
77	79	31	122	59	78	438	43	1131	Healthy
18	84	85	117	34	5	409	44	1130	Healthy
32	40	76	55	12	5	312	44	1125	Healthy
60	84	51	67	72	66	102	44	1135	Healthy
45	16	64	117	14	66	270	45	1135	Healthy
86	51	47	127	4	6	202	40	1132	Healthy
62	59	78	71	64	61	254	42	1135	Healthy
64	46	44	126	24	32	26	45	1128	Healthy
7	24	20	54	1	26	278	43	1125	Healthy
84	35	55	64	39	23	396	40	1126	Healthy
3	19	61	35	61	30	285	41	1130	Healthy
63	66	78	85	60	68	246	44	1125	Healthy
19	59	85	45	11	40	139	41	1134	Healthy
6	78	75	15	32	60	444	41	1131	Healthy
35	15	78	23	5	44	13	42	1134	Healthy
31	63	87	75	75	27	407	40	1129	Healthy
20	21	34	105	83	29	198	42	1125	Healthy
89	69	21	85	84	27	65	43	1125	Healthy
100	98	28	61	75	39	140	42	1129	Healthy
63	1	8	33	46	26	241	44	1127	Healthy
66	96	26	29	17	64	205	40	1130	Healthy
26	100	44	87	82	31	284	42	1134	Healthy
59	36	27	124	45	67	288	40	1129	Healthy
38	67	77	92	49	65	454	40	1127	Healthy
89	100	66	33	60	45	431	41	1127	Healthy
35	20	80	48	29	10	343	41	1131	Healthy
68	35	16	85	59	43	138	45	1131	Healthy
49	75	79	51	59	49	458	41	1125	Healthy
18	17	76	84	3	25	224	44	1132	Healthy
14	73	2	44	84	11	497	44	1132	Healthy
88	54	60	23	28	3	17	45	1129	Healthy
26	72	17	27	5	22	250	45	1125	Healthy
39	45	12	102	83	10	121	42	1128	Healthy
56	36	61	38	17	9	428	42	1131	Healthy
32	70	15	23	33	12	471	41	1127	Healthy
8	8	62	13	20	80	458	43	1128	Healthy
2	90	81	21	34	81	268	40	1129	Healthy
50	93	8	108	69	37	425	45	1133	Healthy
64	1	39	82	63	50	151	45	1128	Healthy
39	27	10	11	8	24	309	40	1133	Healthy
71	31	35	115	11	36	390	43	1128	Healthy
26	29	78	105	51	39	122	41	1129	Healthy
11	32	59	24	68	9	324	41	1131	Healthy
25	8	54	18	42	43	394	45	1127	Healthy
43	39	84	110	12	62	412	40	1134	Healthy
81	1	54	3	82	9	160	45	1125	Healthy
5	76	61	101	19	76	358	45	1127	Healthy
43	78	63	104	72	85	164	41	1129	Healthy
39	65	72	76	78	35	201	41	1133	Healthy
9	16	3	8	85	60	448	40	1127	Healthy
2	29	18	88	59	29	459	42	1133	Healthy
24	65	72	71	37	3	377	44	1134	Healthy
52	67	56	121	85	13	419	41	1129	Healthy
48	22	45	102	63	46	256	44	1131	Healthy
87	90	32	6	4	65	424	44	1130	Healthy
64	10	22	105	21	29	106	41	1129	Healthy
40	80	52	110	74	48	209	45	1133	Healthy
82	4	40	35	29	55	399	41	1133	Healthy
86	12	33	28	40	77	216	42	1126	Healthy
9	100	87	78	12	1	213	44	1129	Healthy
31	25	63	107	70	6	496	40	1128	Healthy
30	72	30	38	21	68	438	40	1132	Healthy
86	78	77	37	14	38	460	43	1132	Healthy
97	9	26	8	61	9	489	42	1135	Healthy
97	6	26	119	54	43	292	42	1130	Healthy
33	58	60	101	27	40	335	42	1125	Healthy
35	17	74	9	50	44	71	44	1128	Healthy
86	53	67	39	78	36	280	40	1131	Healthy
12	55	74	70	9	68	478	45	1128	Healthy
37	34	78	120	2	64	31	40	1125	Healthy
38	61	5	14	77	39	83	45	1133	Healthy
5	93	4	20	19	16	215	45	1133	Healthy
35	17	8	124	22	64	480	43	1135	Healthy
43	71	64	69	82	76	114	45	1127	Healthy
83	3	22	53	38	76	115	45	1130	Healthy
81	93	48	106	66	26	488	41	1126	Healthy
39	7	36	6	40	49	467	43	1125	Healthy
93	78	75	48	69	78	158	41	1128	Healthy
70	42	20	73	22	59	360	44	1133	Healthy
38	46	57	116	77	16	157	44	1127	Healthy
68	83	1	33	2	72	261	40	1132	Healthy
11	49	74	4	82	31	493	44	1125	Healthy
55	33	75	64	2	4	170	42	1131	Healthy
84	44	7	72	72	65	424	45	1129	Healthy
28	26	67	24	47	78	33	43	1126	Healthy
15	86	46	101	78	29	117	42	1125	Healthy
90	5	79	74	4	58	460	41	1134	Healthy
68	71	17	82	46	38	66	42	1127	Healthy
97	100	22	89	68	15	453	45	1127	Healthy
40	4	5	113	65	79	197	45	1129	Healthy
71	10	46	56	32	48	30	41	1130	Healthy
61	67	75	97	48	25	354	41	1127	Healthy
16	21	77	42	51	21	296	43	1131	Healthy
80	34	85	71	70	40	194	43	1129	Healthy
4	68	79	72	79	31	362	45	1128	Healthy
27	11	18	25	66	33	89	44	1135	Healthy
94	94	14	22	83	6	105	45	1130	Healthy
17	20	4	59	48	53	357	41	1127	Healthy
59	36	43	111	19	82	46	41	1129	Healthy
28	18	7	10	32	57	116	42	1126	Healthy
48	7	63	15	1	10	200	42	1125	Healthy
77	95	36	48	13	61	223	42	1135	Healthy
56	17	11	59	33	49	341	42	1134	Healthy
84	92	83	84	83	35	4	43	1128	Healthy
94	79	30	81	45	10	383	41	1129	Healthy
74	51	84	95	64	46	180	42	1125	Healthy
60	67	55	40	34	54	392	43	1129	Healthy
44	48	38	79	31	7	318	44	1131	Healthy
51	2	53	72	11	3	7	44	1129	Healthy
56	19	74	52	26	29	143	41	1134	Healthy
24	18	57	30	65	24	338	43	1132	Healthy
8	21	41	100	1	60	117	40	1131	Healthy
81	98	21	68	49	9	299	40	1129	Healthy
15	35	56	61	60	52	341	42	1132	Healthy
99	68	10	102	26	73	309	42	1135	Healthy
18	44	27	86	13	10	343	42	1134	Healthy
62	31	27	129	65	59	335	40	1133	Healthy
92	7	58	113	45	44	456	44	1135	Healthy
50	91	30	57	28	53	296	42	1130	Healthy
2	99	35	48	84	44	151	42	1131	Healthy
49	66	36	27	20	46	165	41	1125	Healthy
56	70	42	8	8	16	334	44	1133	Healthy
30	48	11	79	62	23	346	43	1128	Healthy
84	5	75	23	66	69	113	43	1132	Healthy
61	32	45	91	77	67	279	44	1128	Healthy
95	97	19	8	76	69	435	44	1132	Healthy
2	19	34	56	77	21	390	44	1130	Healthy
39	96	78	86	2	17	42	42	1131	Healthy
15	83	67	105	50	40	1	44	1131	Healthy
71	80	18	25	2	47	154	42	1129	Healthy
34	21	33	126	13	56	227	42	1132	Healthy
69	80	51	130	2	11	166	41	1132	Healthy
26	56	6	88	25	81	115	43	1128	Healthy
83	30	88	49	55	68	135	45	1130	Healthy
44	15	42	40	49	43	115	41	1129	Healthy
98	8	34	22	69	15	203	40	1133	Healthy
88	45	23	123	9	68	113	45	1135	Healthy
48	51	51	24	18	55	251	42	1134	Healthy
95	58	1	97	46	56	223	41	1132	Healthy
64	44	58	83	67	13	432	45	1135	Healthy
54	74	74	5	76	69	73	44	1128	Healthy
7	20	87	7	11	55	158	43	1127	Healthy
93	32	32	66	65	11	81	42	1129	Healthy
24	48	45	65	44	68	177	42	1125	Healthy
24	33	37	22	49	73	184	45	1128	Healthy
82	93	22	7	29	15	322	43	1126	Healthy
65	75	40	85	67	38	377	44	1128	Healthy
27	48	50	92	18	44	277	40	1131	Healthy
14	91	13	83	52	44	105	42	1132	Healthy
2	43	3	46	74	61	411	44	1127	Healthy
43	36	37	89	16	35	356	40	1129	Healthy
95	69	66	42	40	51	53	43	1127	Healthy
50	86	33	64	62	16	56	42	1131	Healthy
54	52	75	42	81	65	2	40	1133	Healthy
98	30	24	38	1	72	266	40	1132	Healthy
34	92	62	97	45	62	146	44	1132	Healthy
87	22	31	112	67	77	144	42	1131	Healthy
49	21	14	50	9	62	100	45	1129	Healthy
78	19	82	8	62	28	416	45	1135	Healthy
54	37	53	41	33	60	91	45	1128	Healthy
79	16	88	39	78	52	261	40	1130	Healthy
68	19	68	10	57	48	460	40	1134	Healthy
70	52	4	47	4	78	471	41	1125	Healthy
58	97	9	97	45	9	243	42	1128	Healthy
72	53	24	70	52	74	440	42	1131	Healthy
76	55	36	38	83	46	8	45	1125	Healthy
24	4	47	1	59	30	248	45	1125	Healthy
70	91	82	64	22	40	471	42	1128	Healthy
57	65	65	23	36	3	353	40	1134	Healthy
95	64	78	16	31	31	114	42	1133	Healthy
34	28	51	116	44	58	298	45	1125	Healthy
78	21	3	3	31	7	118	41	1127	Healthy
26	59	53	82	73	46	432	44	1134	Healthy
64	43	23	63	10	57	16	41	1129	Healthy
100	90	58	105	15	18	61	41	1129	Healthy
2	67	73	48	8	13	393	43	1126	Healthy
10	94	19	41	39	18	100	45	1126	Healthy
44	21	25	116	34	69	471	40	1125	Healthy
43	8	66	28	34	35	43	43	1130	Healthy
82	72	65	75	78	3	272	42	1129	Healthy
68	8	25	55	44	51	468	44	1125	Healthy
30	44	50	77	26	70	292	40	1129	Healthy
92	59	42	130	19	18	296	43	1125	Healthy
82	26	11	61	51	52	16	40	1132	Healthy
35	66	26	101	55	27	342	41	1135	Healthy
52	85	19	19	14	72	465	45	1126	Healthy
85	8	13	20	80	6	453	42	1134	Healthy
9	97	85	124	15	9	270	40	1135	Healthy
13	46	48	88	12	15	295	41	1131	Healthy
30	56	25	45	53	16	382	42	1132	Healthy
76	22	43	90	38	75	342	44	1128	Healthy
19	86	55	30	29	18	21	42	1131	Healthy
62	56	76	106	14	19	178	44	1131	Healthy
35	70	3	121	34	9	226	41	1132	Healthy
83	40	28	68	84	43	133	41	1134	Healthy
64	59	48	102	10	80	411	41	1127	Healthy
43	72	54	116	73	21	335	43	1126	Healthy
96	37	1	32	76	42	432	42	1128	Healthy
93	8	19	124	54	53	381	41	1135	Healthy
84	85	16	22	71	77	360	44	1125	Healthy
69	71	79	28	36	66	272	45	1128	Healthy
25	78	80	5	28	41	370	41	1133	Healthy
10	98	13	77	41	33	11	40	1127	Healthy
19	87	12	113	41	31	335	41	1127	Healthy
77	84	83	100	79	49	456	41	1135	Healthy
88	9	8	15	14	82	148	42	1125	Healthy
89	26	24	116	3	70	255	44	1129	Healthy
82	99	44	63	66	59	308	44	1130	Healthy
85	21	12	4	85	12	214	42	1129	Healthy
53	39	25	114	48	71	39	40	1129	Healthy
74	28	17	43	62	7	442	40	1125	Healthy
67	100	45	79	36	75	408	43	1131	Healthy
36	36	55	23	35	25	258	40	1130	Healthy
86	4	55	26	14	27	432	41	1126	Healthy
31	60	39	118	16	3	233	44	1130	Healthy
33	73	72	3	56	41	295	45	1129	Healthy
17	28	64	26	44	13	341	41	1130	Healthy
77	63	20	113	49	81	445	42	1132	Healthy
50	98	7	127	38	38	452	41	1129	Healthy
84	86	35	115	77	51	478	40	1126	Healthy
21	56	71	68	8	12	484	40	1126	Healthy
9	47	35	98	64	9	342	45	1134	Healthy
4	4	34	49	49	53	194	42	1130	Healthy
58	68	73	45	24	74	82	40	1132	Healthy
4	34	88	103	67	21	486	40	1129	Healthy
68	7	86	103	17	1	87	43	1132	Healthy
35	24	87	126	16	78	259	45	1132	Healthy
59	85	17	45	3	79	64	41	1130	Healthy
47	24	9	126	29	18	283	41	1128	Healthy
74	10	50	114	74	11	458	41	1128	Healthy
87	13	23	83	11	26	103	42	1132	Healthy
13	87	5	72	54	26	39	40	1128	Healthy
21	25	87	64	71	69	143	45	1135	Healthy
87	46	60	110	46	22	35	41	1129	Healthy
32	100	23	117	46	23	247	41	1132	Healthy
89	52	59	77	34	44	375	45	1131	Healthy
39	35	8	22	19	21	67	44	1134	Healthy
70	31	86	19	64	43	151	40	1129	Healthy
78	87	48	104	10	77	499	43	1130	Healthy
27	3	40	108	38	69	231	42	1128	Healthy
85	53	79	118	61	64	489	45	1125	Healthy
44	28	34	94	84	34	197	45	1129	Healthy
62	74	12	6	34	18	409	43	1129	Healthy
44	73	63	54	72	70	99	40	1130	Healthy
93	92	56	5	71	64	327	43	1128	Healthy
52	42	6	25	20	35	299	40	1126	Healthy
13	44	87	109	49	39	11	43	1126	Healthy
52	67	7	37	8	5	482	41	1125	Healthy
23	1	79	123	32	52	185	42	1126	Healthy
22	65	87	72	83	14	207	42	1133	Healthy
93	82	66	32	72	77	201	44	1125	Healthy
35	46	69	105	31	80	334	40	1130	Healthy
52	46	67	89	60	68	436	45	1129	Healthy
42	72	83	103	57	77	301	44	1133	Healthy
78	80	87	130	73	19	290	40	1132	Healthy
38	85	67	46	28	63	39	42	1127	Healthy
38	7	64	115	49	60	31	42	1126	Healthy
33	89	76	7	58	24	376	40	1131	Healthy
100	70	59	73	3	36	14	44	1134	Healthy
11	31	61	126	2	70	149	40	1131	Healthy
99	9	37	121	42	13	443	40	1126	Healthy
57	85	8	29	26	43	162	41	1129	Healthy
74	76	1	85	46	81	491	45	1131	Healthy
91	14	33	52	34	80	454	44	1127	Healthy
95	62	33	47	16	3	398	43	1125	Healthy
43	8	23	102	43	43	236	42	1134	Healthy
82	19	44	34	76	31	318	40	1131	Healthy
20	91	48	68	56	46	126	45	1127	Healthy
91	71	40	42	6	22	24	40	1126	Healthy
48	65	18	61	16	76	412	45	1130	Healthy
74	93	23	69	73	57	377	45	1133	Healthy
57	58	51	128	11	39	369	40	1127	Healthy
51	53	72	92	45	71	104	44	1135	Healthy
36	83	54	116	81	35	304	44	1128	Healthy
25	42	66	119	36	15	279	44	1130	Healthy
89	88	30	36	47	44	424	44	1131	Healthy
47	26	67	77	48	65	158	45	1126	Healthy
86	24	25	105	10	82	287	43	1125	Healthy
48	21	72	94	8	56	84	40	1128	Healthy
58	6	38	32	22	75	60	45	1133	Healthy
100	93	72	118	78	51	326	42	1131	Healthy
15	99	57	87	71	22	104	44	1130	Healthy
29	8	51	14	78	74	407	40	1134	Healthy
41	34	15	9	30	83	231	44	1127	Healthy
28	7	44	30	37	47	408	41	1128	Healthy
23	64	22	96	39	78	414	44	1129	Healthy
78	87	70	56	23	31	132	42	1126	Healthy
22	24	14	78	46	27	198	43	1129	Healthy
89	70	45	82	60	9	99	41	1133	Healthy
81	36	23	41	36	8	429	45	1129	Healthy
8	23	77	56	10	32	266	40	1129	Healthy
67	91	18	27	10	54	110	45	1131	Healthy
98	33	74	30	30	33	15	44	1126	Healthy
57	73	51	90	49	14	489	42	1128	Healthy
67	53	65	91	62	8	485	41	1127	Healthy
47	13	79	59	55	10	494	45	1128	Healthy
26	12	75	16	13	13	73	42	1126	Healthy
97	12	87	79	70	81	95	44	1128	Healthy
69	57	47	120	57	50	450	45	1135	Healthy
67	44	11	35	84	28	389	45	1133	Healthy
29	51	31	108	37	46	215	40	1132	Healthy
22	72	38	39	77	11	2	40	1129	Healthy
66	93	23	42	66	45	53	42	1133	Healthy
81	40	85	116	76	17	412	42	1132	Healthy
54	80	1	11	38	8	302	41	1128	Healthy
87	86	37	23	68	71	411	40	1125	Healthy
43	74	14	5	78	8	464	45	1129	Healthy
45	45	85	80	48	76	100	44	1133	Healthy
13	58	27	51	30	75	265	40	1134	Healthy
59	46	48	26	19	25	444	43	1134	Healthy
84	37	58	80	34	21	480	45	1129	Healthy
72	5	83	129	70	25	344	44	1134	Healthy
60	8	9	129	45	22	467	42	1135	Healthy
3	81	79	33	84	5	170	43	1129	Healthy
93	44	68	123	62	37	92	41	1135	Healthy
31	10	17	18	34	13	89	45	1127	Healthy
46	16	46	53	39	12	306	43	1132	Healthy
78	32	29	64	41	43	284	40	1125	Healthy
69	33	14	17	81	26	202	42	1132	Healthy
46	20	14	95	8	61	55	43	1130	Healthy
44	63	33	60	5	9	326	40	1128	Healthy
71	8	19	110	43	62	225	41	1132	Healthy
92	85	39	114	85	29	180	40	1131	Healthy
18	67	50	52	28	77	25	41	1127	Healthy
2	32	17	75	51	76	188	43	1126	Healthy
79	37	13	116	39	4	203	41	1125	Healthy
93	57	29	105	44	41	61	43	1126	Healthy
68	88	62	52	80	75	236	41	1132	Healthy
28	47	65	57	65	69	349	43	1127	Healthy
59	46	32	109	49	43	244	43	1131	Healthy
69	34	75	1	84	77	214	43	1134	Healthy
29	37	2	49	29	66	400	45	1125	Healthy
80	42	2	119	59	65	365	45	1134	Healthy
95	1	87	1	36	75	203	44	1131	Healthy
62	27	53	26	34	54	393	41	1126	Healthy
74	32	33	20	37	53	443	45	1126	Healthy
65	4	81	91	73	24	214	40	1126	Healthy
42	42	18	16	69	65	372	40	1134	Healthy
45	16	6	68	46	69	126	44	1127	Healthy
62	24	32	130	59	29	176	44	1131	Healthy
17	92	13	68	66	52	254	41	1129	Healthy
51	93	26	17	33	26	457	44	1131	Healthy
92	96	14	118	67	60	406	43	1135	Healthy
27	6	59	62	11	58	420	43	1127	Healthy
69	41	9	12	63	76	132	45	1128	Healthy
83	82	57	125	34	60	367	43	1125	Healthy
50	68	13	35	37	39	381	40	1127	Healthy
29	86	59	55	63	63	404	42	1129	Healthy
63	53	58	41	71	35	60	43	1126	Healthy
19	45	14	57	26	54	348	40	1128	Healthy
77	39	65	11	11	16	351	40	1128	Healthy
52	97	28	29	69	44	113	41	1126	Healthy
22	52	73	63	78	4	62	43	1125	Healthy
32	5	39	84	72	26	63	44	1135	Healthy
60	64	85	76	1	67	469	41	1130	Healthy
68	50	72	93	83	11	435	40	1126	Healthy
65	42	10	11	21	83	410	41	1130	Healthy
71	88	21	77	65	22	401	43	1127	Healthy
76	97	8	83	85	10	437	43	1130	Healthy
42	44	24	30	1	37	387	40	1130	Healthy
1	97	16	99	73	51	63	40	1131	Healthy
54	1	26	43	55	68	29	40	1132	Healthy
75	25	68	100	9	18	363	43	1127	Healthy
100	45	82	53	57	8	480	41	1126	Healthy
8	38	69	16	85	64	354	42	1132	Healthy
84	100	25	84	7	18	416	43	1131	Healthy
72	34	64	121	34	32	387	42	1134	Healthy
7	97	25	12	56	84	346	41	1133	Healthy
5	32	55	55	6	13	434	40	1127	Healthy
49	57	43	12	39	49	316	42	1127	Healthy
29	28	46	9	18	63	124	41	1129	Healthy
64	36	79	108	62	3	309	45	1134	Healthy
93	21	46	25	32	81	428	42	1129	Healthy
68	29	18	53	65	38	271	43	1133	Healthy
45	72	14	127	35	48	10	42	1126	Healthy
82	97	35	42	67	52	331	44	1126	Healthy
67	94	79	69	21	34	121	45	1127	Healthy
67	52	19	21	54	47	474	42	1129	Healthy
64	26	2	51	14	73	452	45	1127	Healthy
21	98	7	72	84	79	139	44	1135	Healthy
20	10	7	100	17	17	289	40	1133	Healthy
62	79	2	18	54	24	173	41	1128	Healthy
81	10	24	83	27	25	371	45	1129	Healthy
79	60	17	118	82	17	398	42	1130	Healthy
18	66	62	82	49	34	162	41	1126	Healthy
28	100	43	39	14	3	396	43	1128	Healthy
3	75	11	26	20	39	95	44	1125	Healthy
31	47	58	32	44	19	25	41	1128	Healthy
92	42	82	76	79	79	224	41	1134	Healthy
67	60	53	41	62	19	1	44	1125	Healthy
57	50	72	17	18	75	109	45	1128	Healthy
20	3	67	98	11	49	98	44	1128	Healthy
66	19	47	15	11	35	110	45	1126	Healthy
91	33	35	130	69	71	62	42	1130	Healthy
39	58	12	7	57	12	140	42	1135	Healthy
56	13	46	20	6	62	69	40	1131	Healthy
57	64	1	18	73	81	2	43	1127	Healthy
59	52	62	103	81	21	221	45	1129	Healthy
65	70	62	122	79	49	7	44	1129	Healthy
85	72	58	35	9	37	322	42	1132	Healthy
88	20	79	80	79	69	99	44	1127	Healthy
54	37	82	100	31	45	64	44	1130	Healthy
85	38	33	23	24	45	420	40	1125	Healthy
84	85	56	62	8	80	386	44	1132	Healthy
19	13	25	87	13	65	120	45	1125	Healthy
98	23	85	67	82	17	119	43	1131	Healthy
5	29	65	45	23	57	473	43	1127	Healthy
12	26	31	36	77	76	307	44	1133	Healthy
70	85	15	67	8	5	187	42	1131	Healthy
79	72	22	126	23	77	16	44	1125	Healthy
39	11	63	123	35	48	168	43	1131	Healthy
34	55	65	51	9	37	55	41	1132	Healthy
6	11	44	48	47	20	244	45	1135	Healthy
28	58	69	10	10	37	278	45	1130	Healthy
28	10	10	84	82	61	498	45	1135	Healthy
41	81	66	2	27	43	76	42	1131	Healthy
21	3	16	88	47	73	23	41	1130	Healthy
84	69	12	19	8	65	244	41	1134	Healthy
68	88	40	125	63	80	211	42	1128	Healthy
7	16	63	82	30	1	147	44	1131	Healthy
76	15	78	72	8	48	56	44	1130	Healthy
46	80	62	8	83	3	321	43	1128	Healthy
60	76	10	8	70	81	71	44	1125	Healthy
65	59	73	123	75	17	474	43	1131	Healthy
80	37	70	2	35	5	213	42	1130	Healthy
76	77	45	11	3	23	346	44	1125	Healthy
11	56	10	18	8	80	454	44	1130	Healthy
85	13	41	121	7	40	472	43	1129	Healthy
90	56	69	112	72	68	123	41	1129	Healthy
73	90	31	104	48	35	307	45	1131	Healthy
92	47	27	102	19	2	118	44	1127	Healthy
4	79	2	104	45	19	177	42	1130	Healthy
33	59	30	81	59	9	375	43	1131	Healthy
21	79	13	113	64	27	75	40	1131	Healthy
26	53	14	9	60	2	57	42	1132	Healthy
3	83	52	39	29	8	59	43	1128	Healthy
94	6	6	82	38	32	360	45	1126	Healthy
44	5	1	3	53	6	33	41	1125	Healthy
15	52	69	35	66	48	401	44	1131	Healthy
73	27	73	87	60	56	305	42	1134	Healthy
10	54	53	49	57	31	337	40	1134	Healthy
68	43	30	44	46	25	170	45	1126	Healthy
71	68	41	107	42	37	141	45	1133	Healthy
45	97	9	107	3	6	248	42	1125	Healthy
46	31	85	92	78	57	179	43	1133	Healthy
81	65	88	43	20	76	308	42	1126	Healthy
18	72	23	18	58	10	500	44	1134	Healthy
40	26	12	126	51	41	466	41	1131	Healthy
27	2	84	123	78	77	455	44	1128	Healthy
44	27	84	96	85	30	464	45	1129	Healthy
16	31	33	47	6	74	214	40	1127	Healthy
39	14	35	33	27	28	383	42	1132	Healthy
65	2	3	48	74	7	144	45	1130	Healthy
41	99	63	112	71	64	389	44	1135	Healthy
14	77	74	108	81	76	266	42	1135	Healthy
44	81	84	106	5	60	96	44	1134	Healthy
38	11	34	110	72	80	397	45	1127	Healthy
6	41	67	63	45	33	146	42	1125	Healthy
64	93	68	128	75	45	109	43	1125	Healthy
53	90	53	78	70	62	4	41	1131	Healthy
40	3	66	126	39	57	478	40	1127	Healthy
94	64	24	111	16	49	55	41	1135	Healthy
22	91	20	30	26	50	183	45	1126	Healthy
9	12	39	58	73	63	5	42	1130	Healthy
83	64	36	95	29	67	2	40	1135	Healthy
61	61	80	47	44	3	274	44	1125	Healthy
97	34	1	50	6	30	388	42	1135	Healthy
88	53	35	10	85	8	443	41	1129	Healthy
84	73	43	75	68	24	118	45	1133	Healthy
22	11	67	33	21	9	32	45	1130	Healthy
63	95	47	49	85	76	71	42	1127	Healthy
34	78	27	32	39	50	408	40	1125	Healthy
30	8	40	60	71	4	142	43	1133	Healthy
6	21	88	19	73	67	233	42	1129	Healthy
62	74	55	84	62	66	366	44	1132	Healthy
65	90	62	119	34	62	330	44	1131	Healthy
9	39	40	7	27	63	271	40	1129	Healthy
66	37	41	110	18	23	162	43	1135	Healthy
80	24	3	40	21	21	124	44	1135	Healthy
62	55	29	57	15	21	36	42	1125	Healthy
48	48	63	32	10	16	105	43	1127	Healthy
5	12	5	7	30	83	255	41	1135	Healthy
75	58	42	100	14	65	297	44	1134	Healthy
90	92	79	57	14	9	397	44	1133	Healthy
91	22	69	35	75	22	9	45	1125	Healthy
55	2	1	102	33	14	74	45	1130	Healthy
35	17	17	3	49	35	82	41	1125	Healthy
36	2	88	9	50	39	354	41	1135	Healthy
28	96	78	128	55	75	284	40	1130	Healthy
88	9	9	79	29	79	153	45	1130	Healthy
19	94	27	17	15	57	203	40	1134	Healthy
53	19	60	115	27	46	481	45	1125	Healthy
5	59	13	102	66	19	423	40	1131	Healthy
40	87	48	45	82	1	367	42	1133	Healthy
15	78	73	100	21	83	400	44	1132	Healthy
60	77	88	110	29	63	130	44	1127	Healthy
43	75	59	26	81	85	270	44	1129	Healthy
22	37	21	77	45	37	206	42	1126	Healthy
62	57	41	128	73	57	491	41	1127	Healthy
42	55	63	103	38	26	135	41	1133	Healthy
76	87	21	71	19	25	188	41	1126	Healthy
11	71	88	109	40	44	48	43	1129	Healthy
2	56	74	113	76	3	131	44	1130	Healthy
22	32	47	79	32	46	361	42	1132	Healthy
17	17	70	47	24	39	264	45	1127	Healthy
75	67	85	91	27	56	337	44	1130	Healthy
92	86	62	5	22	32	172	43	1126	Healthy
88	20	67	16	53	36	151	44	1125	Healthy
29	48	35	46	79	31	214	40	1131	Healthy
97	45	59	114	2	62	400	44	1127	Healthy
81	1	84	94	12	46	363	41	1127	Healthy
29	62	42	120	1	73	162	45	1130	Healthy
55	93	16	80	11	25	43	45	1132	Healthy
20	82	64	41	52	79	319	45	1134	Healthy
100	84	5	95	52	21	62	43	1129	Healthy
82	71	70	107	5	48	399	45	1126	Healthy
3	2	25	122	75	5	252	43	1134	Healthy
14	57	25	85	17	23	475	41	1131	Healthy
24	19	74	25	15	83	367	42	1133	Healthy
49	56	69	9	73	1	367	40	1128	Healthy
41	21	25	44	51	2	411	42	1133	Healthy
21	21	48	90	53	63	337	45	1133	Healthy
2	19	7	57	69	83	471	41	1129	Healthy
15	74	63	12	38	41	343	40	1125	Healthy
40	63	72	84	6	16	15	44	1131	Healthy
74	40	13	12	36	78	203	44	1130	Healthy
37	3	51	101	5	26	412	41	1125	Healthy
45	65	15	85	46	45	442	42	1130	Healthy
70	64	5	88	9	66	80	45	1128	Healthy
32	9	9	74	45	26	158	44	1129	Healthy
69	9	40	109	68	16	292	44	1128	Healthy
25	14	24	110	82	25	212	45	1135	Healthy
90	97	48	85	14	8	170	42	1127	Healthy
6	52	9	46	63	58	445	44	1129	Healthy
67	90	57	66	2	44	227	44	1132	Healthy
50	45	39	71	52	19	342	43	1135	Healthy
26	62	53	31	36	23	139	40	1126	Healthy
21	41	68	104	10	62	449	44	1126	Healthy
28	45	61	110	5	77	151	40	1130	Healthy
47	40	72	67	1	58	125	45	1127	Healthy
93	51	51	63	84	26	344	43	1130	Healthy
68	11	64	49	3	56	330	40	1133	Healthy
82	58	1	89	70	11	109	42	1125	Healthy
41	54	6	4	61	81	197	44	1128	Healthy
100	36	86	24	72	70	411	45	1130	Healthy
64	21	20	53	11	55	192	42	1135	Healthy
70	57	18	111	12	50	44	45	1126	Healthy
11	55	43	29	27	84	198	40	1125	Healthy
42	40	12	126	32	3	378	41	1126	Healthy
33	63	8	50	23	56	373	45	1126	Healthy
49	72	55	54	66	52	233	44	1132	Healthy
79	57	31	103	33	13	20	43	1131	Healthy
85	72	43	98	63	62	273	44	1135	Healthy
71	77	54	111	57	58	51	40	1128	Healthy
84	81	55	38	71	77	133	41	1134	Healthy
2	24	65	68	62	80	25	42	1130	Healthy
28	78	56	120	54	16	131	44	1131	Healthy
41	89	86	80	42	68	143	40	1135	Healthy
7	2	3	5	11	25	178	45	1135	Healthy
98	95	34	63	19	16	406	44	1128	Healthy
70	9	15	86	42	75	4	45	1126	Healthy
76	30	61	48	14	41	307	44	1135	Healthy
6	67	64	68	9	82	149	42	1135	Healthy
90	42	7	18	34	6	13	42	1134	Healthy
44	72	72	99	33	59	135	41	1133	Healthy
41	80	15	99	46	63	61	43	1128	Healthy
30	15	22	17	82	26	376	45	1132	Healthy
17	16	85	104	48	4	448	45	1126	Healthy
34	5	25	86	72	61	465	45	1133	Healthy
24	70	41	40	73	26	300	41	1129	Healthy
55	10	80	91	78	6	95	40	1130	Healthy
33	57	68	128	71	72	286	44	1126	Healthy
27	24	28	8	37	26	25	41	1129	Healthy
77	47	49	112	13	56	75	40	1127	Healthy
9	78	60	114	47	51	339	41	1128	Healthy
38	82	40	30	82	28	492	43	1132	Healthy
81	38	59	40	29	63	179	41	1131	Healthy
40	27	6	66	84	56	52	40	1126	Healthy
89	82	5	37	60	65	33	43	1135	Healthy
74	45	76	56	56	35	323	42	1134	Healthy
72	7	1	97	2	64	112	41	1126	Healthy
14	91	30	84	29	11	29	44	1133	Healthy
34	28	80	5	81	34	351	45	1133	Healthy
92	96	70	21	1	49	304	45	1134	Healthy
45	55	85	71	48	18	459	45	1134	Healthy
62	83	70	53	34	71	144	44	1132	Healthy
88	51	65	26	52	4	290	41	1127	Healthy
83	17	83	37	81	79	421	41	1132	Healthy
34	83	80	47	33	19	158	43	1132	Healthy
17	44	51	74	5	49	103	41	1130	Healthy
57	43	86	68	65	73	283	40	1128	Healthy
100	18	29	72	13	10	147	41	1125	Healthy
87	6	59	43	81	32	438	41	1135	Healthy
88	58	74	101	5	85	426	41	1134	Healthy
35	49	21	53	77	17	463	45	1127	Healthy
84	42	40	94	17	72	452	41	1135	Healthy
50	29	16	38	31	48	66	45	1133	Healthy
45	29	77	108	23	73	69	43	1125	Healthy
92	84	31	43	25	5	97	40	1126	Healthy
39	63	13	31	50	27	77	40	1132	Healthy
44	52	49	89	46	69	434	43	1132	Healthy
87	6	71	1	68	43	118	44	1126	Healthy
18	24	15	78	13	58	205	42	1134	Healthy
11	89	35	80	71	49	222	45	1129	Healthy
30	13	3	66	80	71	280	42	1128	Healthy
33	21	24	29	6	10	377	40	1134	Healthy
64	95	78	53	52	61	457	41	1131	Healthy
12	89	47	125	85	13	420	40	1135	Healthy
29	71	83	59	47	48	328	45	1126	Healthy
78	57	27	58	68	45	90	41	1132	Healthy
68	23	18	4	46	9	163	45	1126	Healthy
51	59	38	28	12	3	72	41	1128	Healthy
66	23	85	49	66	13	40	41	1130	Healthy
35	95	70	5	43	80	226	44	1131	Healthy
77	8	54	18	3	23	121	40	1132	Healthy
23	47	8	2	17	38	245	43	1126	Healthy
46	33	13	125	81	82	212	43	1128	Healthy
94	43	45	26	12	45	319	41	1132	Healthy
79	53	14	42	69	17	146	42	1125	Healthy
44	38	6	78	50	17	7	40	1125	Healthy
50	100	65	81	85	53	145	42	1131	Healthy
100	65	62	8	84	71	227	42	1128	Healthy
78	80	32	2	65	42	187	43	1127	Healthy
62	49	12	109	56	60	137	40	1131	Healthy
95	4	6	105	15	57	348	42	1134	Healthy
76	30	78	4	78	61	180	45	1133	Healthy
1	41	67	22	10	13	411	40	1132	Healthy
36	7	16	35	41	48	397	40	1134	Healthy
45	47	40	27	1	84	32	42	1130	Healthy
48	70	23	15	30	71	118	41	1130	Healthy
74	72	64	60	2	58	29	40	1133	Healthy
82	71	79	17	2	60	287	41	1127	Healthy
15	9	68	113	56	26	393	44	1133	Healthy
15	81	72	93	43	42	398	40	1125	Healthy
57	90	33	88	21	61	281	44	1133	Healthy
10	17	29	61	19	19	396	42	1135	Healthy
68	36	82	109	53	62	28	45	1130	Healthy
66	80	73	24	62	46	210	44	1134	Healthy
33	36	40	33	25	51	227	45	1131	Healthy
99	9	1	20	40	71	484	43	1125	Healthy
22	87	26	33	27	72	250	40	1125	Healthy
2	5	67	127	45	61	441	43	1130	Healthy
75	35	67	16	79	65	143	43	1125	Healthy
59	69	57	48	35	36	208	44	1130	Healthy
94	39	52	127	7	10	175	43	1134	Healthy
90	5	44	52	40	40	152	44	1128	Healthy
41	26	5	74	66	39	436	44	1134	Healthy
63	2	64	62	65	7	372	41	1129	Healthy
38	86	21	75	32	15	120	43	1128	Healthy
70	21	3	5	57	83	139	42	1130	Healthy
17	65	14	117	17	20	137	42	1135	Healthy
21	28	56	84	68	27	391	40	1125	Healthy
85	90	48	126	10	33	59	42	1132	Healthy
28	9	42	93	60	63	171	42	1132	Healthy
31	89	59	68	10	26	91	45	1127	Healthy
80	39	22	128	69	46	102	45	1135	Healthy
97	73	7	114	19	85	81	43	1128	Healthy
12	1	35	30	65	59	441	40	1131	Healthy
67	32	77	34	5	63	398	44	1128	Healthy
3	51	66	107	33	54	222	42	1125	Healthy
8	32	71	113	39	29	86	45	1133	Healthy
16	10	80	88	69	31	136	43	1131	Healthy
39	98	24	113	5	47	408	40	1135	Healthy
69	7	8	128	46	57	150	42	1128	Healthy
4	13	48	112	72	34	187	42	1131	Healthy
70	54	64	14	3	50	170	45	1125	Healthy
57	8	16	40	48	50	430	40	1133	Healthy
59	62	24	8	48	85	296	45	1128	Healthy
78	53	42	95	51	79	398	43	1128	Healthy
8	5	25	67	53	21	295	40	1127	Healthy
75	53	10	31	65	68	100	45	1127	Healthy
68	2	68	111	47	79	144	41	1133	Healthy
12	72	73	8	8	36	56	44	1131	Healthy
52	70	53	74	38	59	108	41	1128	Healthy
6	58	36	90	1	39	288	40	1135	Healthy
3	88	65	2	67	51	173	40	1130	Healthy
45	33	48	68	13	64	113	40	1130	Healthy
28	46	13	11	75	42	401	43	1135	Healthy
52	69	50	77	26	18	289	40	1125	Healthy
28	17	21	105	85	59	422	44	1131	Healthy
46	91	11	87	81	17	458	42	1130	Healthy
6	18	73	67	66	54	211	41	1125	Healthy
87	11	51	59	14	48	224	44	1133	Healthy
63	37	63	118	63	5	416	43	1125	Healthy
71	55	72	2	60	41	358	42	1135	Healthy
46	69	4	128	73	78	35	42	1132	Healthy
22	99	20	18	40	80	200	41	1126	Healthy
88	9	71	32	75	10	149	45	1135	Healthy
91	47	40	115	52	6	178	42	1126	Healthy
23	15	4	41	72	27	456	43	1126	Healthy
87	29	23	108	48	12	64	42	1131	Healthy
22	64	17	107	37	68	3	44	1129	Healthy
36	63	19	22	38	13	194	41	1129	Healthy
75	32	57	51	84	56	83	45	1135	Healthy
57	28	78	33	22	33	160	45	1131	Healthy
99	86	40	19	53	12	136	40	1133	Healthy
25	60	13	93	42	31	10	45	1128	Healthy
85	67	49	40	6	41	406	44	1128	Healthy
41	22	68	64	43	8	309	43	1127	Healthy
4	9	60	25	79	61	199	41	1129	Healthy
1	68	25	10	65	59	94	43	1126	Healthy
88	45	28	34	63	76	401	41	1128	Healthy
51	32	65	55	13	50	30	40	1129	Healthy
42	94	16	124	64	16	123	42	1128	Healthy
9	98	9	42	58	25	353	42	1126	Healthy
85	96	49	52	76	21	287	43	1129	Healthy
12	84	31	8	35	57	16	43	1129	Healthy
6	89	19	105	8	39	208	40	1130	Healthy
66	4	41	81	81	63	164	40	1132	Healthy
5	10	54	114	51	32	374	44	1127	Healthy
88	63	24	100	77	36	182	42	1129	Healthy
65	11	14	127	25	82	457	45	1135	Healthy
68	69	45	104	6	69	300	44	1130	Healthy
52	44	6	42	29	13	305	40	1127	Healthy
14	11	34	130	83	60	471	40	1133	Healthy
45	4	60	50	79	15	241	42	1131	Healthy
28	69	15	70	21	30	441	45	1134	Healthy
22	29	60	109	69	5	148	41	1132	Healthy
22	69	62	122	80	41	434	44	1130	Healthy
70	95	25	119	7	43	482	44	1135	Healthy
45	13	6	74	77	7	311	42	1127	Healthy
95	100	74	13	53	15	323	40	1135	Healthy
30	99	73	71	32	47	188	40	1128	Healthy
18	1	45	4	79	6	227	41	1126	Healthy
45	85	8	17	72	47	344	44	1128	Healthy
73	44	13	35	15	29	260	43	1125	Healthy
46	82	20	114	19	85	42	45	1125	Healthy
86	45	19	6	43	30	152	41	1135	Healthy
47	93	63	15	58	64	478	40	1127	Healthy
74	54	63	82	8	25	113	40	1129	Healthy
61	58	2	46	27	33	130	42	1130	Healthy
57	34	17	100	39	34	60	43	1134	Healthy
84	28	67	60	53	69	200	41	1131	Healthy
78	40	6	129	53	28	120	43	1131	Healthy
26	73	17	13	22	21	357	42	1131	Healthy
32	29	82	52	57	65	427	43	1132	Healthy
55	57	7	39	31	57	464	44	1131	Healthy
1	55	69	107	26	36	448	45	1133	Healthy
73	8	37	101	80	20	145	45	1128	Healthy
14	58	27	103	35	84	163	41	1135	Healthy
10	92	48	79	11	68	250	42	1134	Healthy
96	46	75	104	2	80	108	42	1129	Healthy
34	16	14	54	10	18	161	43	1131	Healthy
9	90	10	31	41	62	363	44	1128	Healthy
35	31	84	95	48	14	361	44	1132	Healthy
78	12	76	65	12	10	59	44	1132	Healthy
21	97	38	37	12	71	135	44	1132	Healthy
36	4	46	63	32	54	275	40	1135	Healthy
80	64	20	41	38	7	248	43	1129	Healthy
45	20	78	95	50	4	239	44	1132	Healthy
46	60	1	122	22	59	436	40	1125	Healthy
90	58	42	54	42	32	5	44	1133	Healthy
46	89	47	124	64	36	406	40	1132	Healthy
49	77	2	103	83	20	117	44	1125	Healthy
82	44	68	27	72	26	246	44	1126	Healthy
87	98	26	127	43	78	402	40	1132	Healthy
73	44	36	123	46	11	385	44	1135	Healthy
45	36	28	65	30	18	469	42	1127	Healthy
85	95	86	4	6	2	241	42	1134	Healthy
76	44	66	44	51	74	463	43	1130	Healthy
65	21	59	86	61	30	454	44	1132	Healthy
41	82	76	79	65	60	266	43	1133	Healthy
28	13	44	44	5	74	359	44	1134	Healthy
15	70	9	39	55	64	346	43	1133	Healthy
76	42	25	118	3	39	293	45	1125	Healthy
90	5	65	8	78	51	147	45	1130	Healthy
98	39	50	120	22	29	12	44	1127	Healthy
25	40	72	37	33	45	453	40	1128	Healthy
21	75	56	91	22	15	495	45	1134	Healthy
40	92	28	13	66	2	360	45	1127	Healthy
71	5	27	114	11	73	50	43	1129	Healthy
17	4	62	33	35	18	152	40	1128	Healthy
89	87	24	54	79	44	310	42	1131	Healthy
20	77	20	121	30	26	55	44	1132	Healthy
73	53	77	105	67	15	24	44	1126	Healthy
87	13	19	47	51	36	178	43	1125	Healthy
48	7	74	86	82	1	119	44	1135	Healthy
30	77	76	102	80	51	165	41	1133	Healthy
66	61	49	7	83	5	395	41	1129	Healthy
15	12	31	79	17	84	293	41	1127	Healthy
20	78	60	120	72	28	213	41	1125	Healthy
83	74	83	68	5	44	382	42	1131	Healthy
49	51	25	43	34	28	263	41	1131	Healthy
6	9	37	50	73	19	270	40	1128	Healthy
12	62	2	59	51	50	31	45	1133	Healthy
17	71	71	107	41	48	338	44	1127	Healthy
68	75	34	10	54	38	28	45	1127	Healthy
5	15	29	57	20	47	29	45	1126	Healthy
89	15	76	62	7	33	412	41	1132	Healthy
25	75	85	109	20	61	88	44	1125	Healthy
26	59	40	97	53	47	14	41	1134	Healthy
64	68	20	72	34	29	32	45	1133	Healthy
19	72	43	43	65	24	118	41	1128	Healthy
19	100	19	2	53	2	356	42	1135	Healthy
87	44	37	129	63	68	452	42	1135	Healthy
93	74	74	65	33	40	240	41	1128	Healthy
24	74	18	118	5	26	36	45	1128	Healthy
68	87	42	23	23	4	68	43	1129	Healthy
49	73	47	64	1	14	93	45	1128	Healthy
60	11	38	64	13	46	427	42	1129	Healthy
85	57	6	85	51	38	52	43	1126	Healthy
21	39	27	78	18	1	48	43	1129	Healthy
20	38	72	54	29	32	256	42	1126	Healthy
24	49	87	4	69	23	38	45	1127	Healthy
96	91	27	118	48	26	26	45	1131	Healthy
70	13	87	44	71	2	128	44	1130	Healthy
83	46	59	4	82	32	238	42	1126	Healthy
93	11	47	116	44	62	453	43	1134	Healthy
91	50	62	30	75	69	416	44	1126	Healthy
74	44	31	50	76	30	169	42	1127	Healthy
24	31	12	106	51	26	231	45	1130	Healthy
21	59	69	17	28	54	403	43	1135	Healthy
22	59	65	65	8	3	353	42	1133	Healthy
79	81	57	31	76	26	40	43	1128	Healthy
75	69	74	119	71	76	166	43	1134	Healthy
28	6	38	42	79	14	460	41	1134	Healthy
62	45	67	67	32	58	319	45	1131	Healthy
18	29	45	118	44	58	403	42	1132	Healthy
47	65	20	75	53	14	32	43	1134	Healthy
57	39	36	98	56	8	428	40	1131	Healthy
2	75	10	96	42	48	264	42	1126	Healthy
67	100	9	17	61	79	80	41	1134	Healthy
13	37	29	85	24	83	192	42	1132	Healthy
93	26	55	26	21	69	492	43	1130	Healthy
57	60	47	45	66	78	141	40	1126	Healthy
28	56	71	88	28	12	301	40	1133	Healthy
83	71	71	88	38	84	234	45	1128	Healthy
25	64	76	37	75	7	251	40	1131	Healthy
33	75	57	35	7	56	192	42	1126	Healthy
6	18	35	129	8	3	210	45	1131	Healthy
61	39	8	68	78	70	392	45	1132	Healthy
41	59	21	51	10	72	480	42	1130	Healthy
27	42	79	34	31	56	367	40	1131	Healthy
96	24	25	50	29	65	4	40	1125	Healthy
68	63	77	22	74	24	223	43	1130	Healthy
60	39	51	68	44	9	221	41	1134	Healthy
15	68	39	71	52	81	1	43	1130	Healthy
24	78	64	78	31	83	4	41	1129	Healthy
74	42	46	91	67	30	270	45	1135	Healthy
99	2	54	37	17	68	59	41	1128	Healthy
75	77	32	76	5	15	51	44	1129	Healthy
21	44	14	81	30	53	92	44	1126	Healthy
21	58	41	91	39	73	384	41	1134	Healthy
77	68	31	97	26	75	32	42	1132	Healthy
6	68	80	80	84	6	77	40	1127	Healthy
73	10	57	129	18	17	17	41	1128	Healthy
92	7	13	6	57	15	478	43	1132	Healthy
48	87	20	36	71	8	218	41	1131	Healthy
13	48	43	88	72	18	16	43	1135	Healthy
22	43	35	104	44	42	286	40	1129	Healthy
40	60	74	4	82	78	478	45	1126	Healthy
66	75	4	12	82	50	372	42	1126	Healthy
15	11	62	10	85	33	161	43	1129	Healthy
34	88	64	13	38	75	407	45	1127	Healthy
100	28	86	59	76	65	69	42	1129	Healthy
79	44	69	39	25	47	42	40	1128	Healthy
92	34	62	54	83	33	59	43	1125	Healthy
7	14	70	67	38	42	175	42	1133	Healthy
34	30	23	72	56	33	35	40	1125	Healthy
37	64	86	37	6	15	480	45	1126	Healthy
96	76	70	37	67	66	200	41	1130	Healthy
68	38	72	31	82	45	100	40	1129	Healthy
90	65	61	73	46	45	223	42	1126	Healthy
74	71	65	84	68	58	240	41	1131	Healthy
85	41	49	80	6	50	430	43	1125	Healthy
11	2	46	26	42	12	83	43	1130	Healthy
24	27	52	108	77	72	354	41	1127	Healthy
57	89	37	52	40	22	25	42	1130	Healthy
42	55	34	46	58	68	422	42	1133	Healthy
75	73	50	93	55	41	297	44	1129	Healthy
46	51	36	44	84	21	428	44	1128	Healthy
65	93	76	44	20	50	275	43	1129	Healthy
99	97	23	8	33	49	159	45	1135	Healthy
90	48	40	24	41	72	189	41	1131	Healthy
98	98	2	1	25	31	294	45	1126	Healthy
76	25	33	27	64	24	489	41	1130	Healthy
4	97	21	100	12	10	412	40	1132	Healthy
70	15	13	7	9	29	267	40	1129	Healthy
1	33	68	32	8	37	122	45	1126	Healthy
91	12	76	31	22	84	277	40	1135	Healthy
3	79	81	14	56	7	4	41	1135	Healthy
50	96	80	119	34	54	257	43	1125	Healthy
69	99	58	129	18	17	224	44	1129	Healthy
81	19	67	78	60	79	144	40	1131	Healthy
53	3	68	98	78	35	406	43	1129	Healthy
99	73	88	92	38	21	193	45	1132	Healthy
79	9	75	35	49	34	96	44	1128	Healthy
10	35	13	72	23	44	378	42	1129	Healthy
43	95	82	19	57	85	159	43	1131	Healthy
58	30	2	3	33	30	231	41	1132	Healthy
4	40	60	1	77	82	415	45	1132	Healthy
54	14	59	95	42	68	491	41	1130	Healthy
15	58	14	97	79	74	84	42	1127	Healthy
66	89	36	32	79	4	436	40	1130	Healthy
47	20	36	89	41	45	294	45	1130	Healthy
67	69	47	31	32	66	301	42	1129	Healthy
100	19	22	80	10	24	340	44	1131	Healthy
48	83	82	45	65	12	339	40	1127	Healthy
80	75	16	126	67	41	338	40	1128	Healthy
51	18	48	42	74	33	372	44	1135	Healthy
30	97	28	66	41	2	270	40	1132	Healthy
18	23	40	120	85	6	420	43	1128	Healthy
29	19	53	18	83	53	142	42	1128	Healthy
90	32	28	65	35	49	195	44	1133	Healthy
57	58	50	39	78	3	437	41	1131	Healthy
29	27	43	6	37	80	368	42	1134	Healthy
27	2	46	27	73	77	453	40	1126	Healthy
33	57	16	109	34	14	475	45	1128	Healthy
84	49	17	26	83	45	64	42	1129	Healthy
56	62	1	119	2	34	241	44	1129	Healthy
88	52	35	8	15	55	83	45	1129	Healthy
57	1	34	92	59	68	261	40	1128	Healthy
47	38	54	126	76	40	186	42	1130	Healthy
36	82	3	63	52	60	473	43	1135	Healthy
60	97	25	22	49	59	102	44	1127	Healthy
99	97	45	123	57	45	151	42	1132	Healthy
35	64	18	91	81	84	329	43	1128	Healthy
68	26	76	69	82	8	402	41	1126	Healthy
32	41	7	113	85	65	14	45	1135	Healthy
38	19	42	122	13	64	318	41	1129	Healthy
83	55	7	101	14	35	485	43	1125	Healthy
95	73	80	38	20	60	320	41	1131	Healthy
57	94	64	46	67	18	201	40	1128	Healthy
1	48	41	130	79	82	394	42	1133	Healthy
83	49	2	42	14	52	301	44	1130	Healthy
61	80	65	113	57	25	421	41	1135	Healthy
9	30	2	7	26	34	360	43	1128	Healthy
11	89	18	120	1	58	310	40	1134	Healthy
75	53	84	31	52	6	63	40	1132	Healthy
52	25	48	64	15	78	6	44	1125	Healthy
23	61	26	126	60	9	87	41	1128	Healthy
93	46	38	64	31	60	355	45	1125	Healthy
27	53	39	64	71	29	286	44	1133	Healthy
86	16	35	48	73	19	240	45	1133	Healthy
66	3	7	41	34	51	484	44	1125	Healthy
51	57	18	104	38	26	237	43	1134	Healthy
64	2	79	79	62	8	67	45	1125	Healthy
54	51	72	118	52	3	291	45	1125	Healthy
47	38	72	53	12	54	63	44	1133	Healthy
90	38	85	99	24	41	500	42	1133	Healthy
97	81	11	89	30	32	174	40	1130	Healthy
70	54	22	44	2	57	325	40	1131	Healthy
77	19	20	13	44	16	118	40	1133	Healthy
27	89	83	87	66	17	340	41	1128	Healthy
95	99	88	124	8	27	172	40	1127	Healthy
68	36	31	50	32	24	485	43	1128	Healthy
89	68	37	78	23	27	338	45	1135	Healthy
99	61	40	101	45	37	389	42	1133	Healthy
94	40	9	75	73	51	367	43	1134	Healthy
49	32	49	99	37	52	134	45	1127	Healthy
75	59	3	114	12	49	224	40	1126	Healthy
39	56	4	122	40	23	9	45	1133	Healthy
59	9	84	75	79	69	461	41	1134	Healthy
29	33	74	27	42	54	12	42	1135	Healthy
71	69	48	12	16	76	195	44	1135	Healthy
6	35	77	93	43	45	35	45	1130	Healthy
25	93	26	87	32	13	489	41	1134	Healthy
58	98	81	25	70	25	285	40	1135	Healthy
51	39	25	18	23	70	145	40	1128	Healthy
84	31	61	36	48	25	36	40	1129	Healthy
76	10	64	120	71	57	260	45	1128	Healthy
85	57	61	83	44	44	383	45	1132	Healthy
54	35	17	109	32	15	346	45	1135	Healthy
31	33	56	59	20	76	217	40	1126	Healthy
76	36	88	19	84	59	169	43	1126	Healthy
64	100	66	12	46	85	393	43	1132	Healthy
33	2	87	107	12	44	311	40	1130	Healthy
94	54	43	97	48	47	77	44	1134	Healthy
56	89	40	49	59	56	385	45	1131	Healthy
32	75	1	76	50	59	486	41	1130	Healthy
60	63	81	121	71	79	249	43	1132	Healthy
83	79	20	44	3	15	10	40	1134	Healthy
100	35	29	17	27	47	29	42	1133	Healthy
49	88	27	22	69	57	204	44	1126	Healthy
54	86	32	123	25	7	114	40	1129	Healthy
59	46	31	4	10	31	37	42	1133	Healthy
94	14	39	50	47	19	458	41	1134	Healthy
25	84	70	110	77	6	92	42	1126	Healthy
9	54	72	63	77	60	188	43	1125	Healthy
55	17	19	88	64	17	181	40	1126	Healthy
85	62	5	128	49	24	273	43	1132	Healthy
63	44	28	40	29	12	459	45	1132	Healthy
47	9	77	96	69	14	298	40	1126	Healthy
83	77	42	92	80	79	169	42	1128	Healthy
61	29	18	13	43	76	20	43	1125	Healthy
40	78	57	76	51	46	179	41	1128	Healthy
1	14	59	93	36	22	275	44	1125	Healthy
69	85	48	3	35	19	354	45	1126	Healthy
48	47	87	106	58	34	90	40	1132	Healthy
93	85	69	114	60	79	125	40	1127	Healthy
73	26	78	90	33	73	298	41	1132	Healthy
28	39	14	49	35	49	143	40	1127	Healthy
80	50	15	102	76	75	162	41	1126	Healthy
46	9	85	109	66	72	116	41	1134	Healthy
50	68	20	126	46	46	418	42	1126	Healthy
27	9	65	62	34	34	462	44	1128	Healthy
18	18	62	112	26	40	419	41	1133	Healthy
82	67	61	45	1	24	12	42	1134	Healthy
48	13	60	47	65	20	237	42	1133	Healthy
8	100	45	95	63	43	87	43	1133	Healthy
9	63	62	123	33	60	205	43	1129	Healthy
13	40	39	46	36	65	271	40	1128	Healthy
52	2	39	71	76	55	435	41	1126	Healthy
23	49	47	44	33	35	392	44	1130	Healthy
27	13	18	104	78	17	290	42	1134	Healthy
1	53	67	68	29	3	272	40	1135	Healthy
99	70	75	53	74	24	42	41	1134	Healthy
93	48	70	83	27	49	400	40	1131	Healthy
39	9	27	106	77	48	31	41	1129	Healthy
41	13	21	97	30	65	417	45	1131	Healthy
92	48	46	13	44	61	370	40	1125	Healthy
95	12	45	107	4	74	131	43	1127	Healthy
52	5	24	32	81	32	250	41	1132	Healthy
24	85	80	126	28	12	4	44	1135	Healthy
15	30	41	103	19	7	152	40	1131	Healthy
79	30	45	116	26	20	219	42	1126	Healthy
2	63	68	67	27	51	214	42	1131	Healthy
40	13	50	45	17	3	171	41	1130	Healthy
66	52	8	12	27	5	304	40	1125	Healthy
55	45	67	60	21	1	389	45	1127	Healthy
51	53	88	32	85	69	73	40	1133	Healthy
60	65	41	8	41	67	303	45	1130	Healthy
32	89	59	20	46	16	27	41	1132	Healthy
83	2	13	51	30	76	391	41	1128	Healthy
75	18	83	35	4	75	289	43	1128	Healthy
94	24	26	54	12	45	472	45	1133	Healthy
15	30	77	93	66	25	255	42	1128	Healthy
42	88	41	49	48	82	497	43	1135	Healthy
[truncated: 8,024 more rows]
